# Supplementary material for: Multiresolution Imaging Using Bioluminescence Resonance Energy Transfer Identifies Distinct Biodistribution Profiles of Extracellular Vesicles and Exomeres with Redirected Tropism
Source: Adv Sci (Weinh). 2020 Aug 16;7(19):2001467. doi: 10.1002/advs.202001467 (PMC7539214; doi:10.1002/advs.202001467)
Supplement: Supplementary file 5 — Supplemental Table 4 [file ADVS-7-2001467-s005.xlsx]

## Sheet: EP-HCA-1-PalmGp
Protein IDs	Protein	Fasta headers	Peptide counts (all)	Peptide counts (razor+unique)	Peptide counts (unique)	Number of proteins	Peptides	Razor + unique peptides	Unique peptides	Sequence coverage [%]	Unique + razor sequence coverage [%]	Unique sequence coverage [%]	Mol. weight [kDa]	Sequence length	Sequence lengths
Q9CQV8	1433B	14-3-3 protein beta/alpha OS=Mus musculus OX=10090 GN=Ywhab PE=1 SV=3	5	3	3	1	5	3	3	25.6	15	15	28.086	246	246
P62259	1433E	14-3-3 protein epsilon OS=Mus musculus OX=10090 GN=Ywhae PE=1 SV=1	15	15	14	1	15	15	14	54.9	54.9	51	29.174	255	255
P68510	1433F	14-3-3 protein eta OS=Mus musculus OX=10090 GN=Ywhah PE=1 SV=2	9	8	7	1	9	8	7	30.5	26.4	22.4	28.211	246	246
P61982	1433G	14-3-3 protein gamma OS=Mus musculus OX=10090 GN=Ywhag PE=1 SV=2	7	5	4	1	7	5	4	26.7	22.7	16.2	28.302	247	247
P68254	1433T	14-3-3 protein theta OS=Mus musculus OX=10090 GN=Ywhaq PE=1 SV=1	3	2	2	1	3	2	2	17.6	13.5	13.5	27.778	245	245
P63101	1433Z	14-3-3 protein zeta/delta OS=Mus musculus OX=10090 GN=Ywhaz PE=1 SV=1	9	8	8	1	9	8	8	36.7	32.7	32.7	27.771	245	245
P51432	PLCB3	1-phosphatidylinositol 4,5-bisphosphate phosphodiesterase beta-3 OS=Mus musculus OX=10090 GN=Plcb3 PE=1 SV=2	2	2	2	1	2	2	2	2.1	2.1	2.1	139.49	1234	1234
Q8VDM4	PSMD2	26S proteasome non-ATPase regulatory subunit 2 OS=Mus musculus OX=10090 GN=Psmd2 PE=1 SV=1	3	3	3	1	3	3	3	4.5	4.5	4.5	100.2	908	908
P26516	PSMD7	26S proteasome non-ATPase regulatory subunit 7 OS=Mus musculus OX=10090 GN=Psmd7 PE=1 SV=2	2	2	2	1	2	2	2	12.8	12.8	12.8	36.539	321	321
P62908	RS3	40S ribosomal protein S3 OS=Mus musculus OX=10090 GN=Rps3 PE=1 SV=1	2	2	2	1	2	2	2	14.4	14.4	14.4	26.674	243	243
P62242	RS8	40S ribosomal protein S8 OS=Mus musculus OX=10090 GN=Rps8 PE=1 SV=2	2	2	2	1	2	2	2	13.5	13.5	13.5	24.205	208	208
P14206	RSSA	40S ribosomal protein SA OS=Mus musculus OX=10090 GN=Rpsa PE=1 SV=4	2	2	2	1	2	2	2	10.2	10.2	10.2	32.838	295	295
P10852	4F2	4F2 cell-surface antigen heavy chain OS=Mus musculus OX=10090 GN=Slc3a2 PE=1 SV=1	20	20	20	1	20	20	20	42.2	42.2	42.2	58.336	526	526
Q9JLJ2	AL9A1	4-trimethylaminobutyraldehyde dehydrogenase OS=Mus musculus OX=10090 GN=Aldh9a1 PE=1 SV=1	2	2	2	1	2	2	2	5.1	5.1	5.1	53.514	494	494
P70290	EM55	55 kDa erythrocyte membrane protein OS=Mus musculus OX=10090 GN=Mpp1 PE=1 SV=1	4	4	4	1	4	4	4	15	15	15	52.227	466	466
P63038	CH60	60 kDa heat shock protein, mitochondrial OS=Mus musculus OX=10090 GN=Hspd1 PE=1 SV=1	2	2	2	1	2	2	2	6.5	6.5	6.5	60.955	573	573
P47963	RL13	60S ribosomal protein L13 OS=Mus musculus OX=10090 GN=Rpl13 PE=1 SV=3	2	2	2	1	2	2	2	11.4	11.4	11.4	24.305	211	211
P12970	RL7A	60S ribosomal protein L7a OS=Mus musculus OX=10090 GN=Rpl7a PE=1 SV=2	3	3	3	1	3	3	3	11.3	11.3	11.3	29.976	266	266
Q9DCD0	6PGD	6-phosphogluconate dehydrogenase, decarboxylating OS=Mus musculus OX=10090 GN=Pgd PE=1 SV=3	6	6	6	1	6	6	6	15.5	15.5	15.5	53.247	483	483
Q8CBW3	ABI1	Abl interactor 1 OS=Mus musculus OX=10090 GN=Abi1 PE=1 SV=3	11	11	11	2	11	11	11	21.4	21.4	21.4	52.287	481	481
P58242	ASM3B	Acid sphingomyelinase-like phosphodiesterase 3b OS=Mus musculus OX=10090 GN=Smpdl3b PE=1 SV=1	13	13	13	1	13	13	13	48.2	48.2	48.2	51.599	456	456
P68134	ACTS	Actin, alpha skeletal muscle OS=Mus musculus OX=10090 GN=Acta1 PE=1 SV=1	12	2	2	4	12	2	2	30	7.2	7.2	42.051	377	377
P61161	ARP2	Actin-related protein 2 OS=Mus musculus OX=10090 GN=Actr2 PE=1 SV=1	10	10	10	1	10	10	10	29.9	29.9	29.9	44.76	394	394
Q9WV32	ARC1B	Actin-related protein 2/3 complex subunit 1B OS=Mus musculus OX=10090 GN=Arpc1b PE=1 SV=4	6	6	6	1	6	6	6	18.3	18.3	18.3	41.063	372	372
Q9CVB6	ARPC2	Actin-related protein 2/3 complex subunit 2 OS=Mus musculus OX=10090 GN=Arpc2 PE=1 SV=3	12	12	12	1	12	12	12	48.7	48.7	48.7	34.357	300	300
Q9JM76	ARPC3	Actin-related protein 2/3 complex subunit 3 OS=Mus musculus OX=10090 GN=Arpc3 PE=1 SV=3	4	4	4	1	4	4	4	25.3	25.3	25.3	20.524	178	178
P59999	ARPC4	Actin-related protein 2/3 complex subunit 4 OS=Mus musculus OX=10090 GN=Arpc4 PE=1 SV=3	4	4	4	1	4	4	4	22.6	22.6	22.6	19.667	168	168
Q99JY9	ARP3	Actin-related protein 3 OS=Mus musculus OX=10090 GN=Actr3 PE=1 SV=3	14	14	14	2	14	14	14	33.7	33.7	33.7	47.357	418	418
P50247	SAHH	Adenosylhomocysteinase OS=Mus musculus OX=10090 GN=Ahcy PE=1 SV=3	9	9	9	1	9	9	9	25.7	25.7	25.7	47.688	432	432
Q9R0Y5	KAD1	Adenylate kinase isoenzyme 1 OS=Mus musculus OX=10090 GN=Ak1 PE=1 SV=1	2	2	2	1	2	2	2	13.4	13.4	13.4	21.539	194	194
P46664	PURA2	Adenylosuccinate synthetase isozyme 2 OS=Mus musculus OX=10090 GN=Adss PE=1 SV=2	6	6	6	1	6	6	6	15.4	15.4	15.4	50.02	456	456
P40124	CAP1	Adenylyl cyclase-associated protein 1 OS=Mus musculus OX=10090 GN=Cap1 PE=1 SV=4	7	7	7	1	7	7	7	21.5	21.5	21.5	51.564	474	474
G5E8Q8	AGRF5	Adhesion G protein-coupled receptor F5 OS=Mus musculus OX=10090 GN=Adgrf5 PE=1 SV=1	2	2	2	1	2	2	2	2.6	2.6	2.6	149.39	1348	1348
Q640N1	AEBP1	Adipocyte enhancer-binding protein 1 OS=Mus musculus OX=10090 GN=Aebp1 PE=1 SV=1	3	3	3	1	3	3	3	4.4	4.4	4.4	128.36	1128	1128
P61205	ARF3	ADP-ribosylation factor 3 OS=Mus musculus OX=10090 GN=Arf3 PE=2 SV=2	10	10	5	3	10	10	5	58.6	58.6	29.8	20.601	181	181
P61750	ARF4	ADP-ribosylation factor 4 OS=Mus musculus OX=10090 GN=Arf4 PE=1 SV=2	6	2	2	1	6	2	2	42.8	13.9	13.9	20.396	180	180
Q9QZQ1	AFAD	Afadin OS=Mus musculus OX=10090 GN=Afdn PE=1 SV=3	4	4	4	1	4	4	4	3.1	3.1	3.1	206.5	1820	1820
Q9JII6	AK1A1	Aldo-keto reductase family 1 member A1 OS=Mus musculus OX=10090 GN=Akr1a1 PE=1 SV=3	3	3	3	1	3	3	3	10.8	10.8	10.8	36.586	325	325
P45376	ALDR	Aldo-keto reductase family 1 member B1 OS=Mus musculus OX=10090 GN=Akr1b1 PE=1 SV=3	2	2	2	1	2	2	2	7	7	7	35.732	316	316
Q7TPR4	ACTN1	Alpha-actinin-1 OS=Mus musculus OX=10090 GN=Actn1 PE=1 SV=1	30	19	17	2	30	19	17	38.3	26.1	23.5	103.07	892	892
P57780	ACTN4	Alpha-actinin-4 OS=Mus musculus OX=10090 GN=Actn4 PE=1 SV=1	43	43	31	1	43	43	31	57.1	57.1	46.9	104.98	912	912
P17182	ENOA	Alpha-enolase OS=Mus musculus OX=10090 GN=Eno1 PE=1 SV=3	21	21	19	2	21	21	19	52.3	52.3	49.1	47.14	434	434
Q9DB05	SNAA	Alpha-soluble NSF attachment protein OS=Mus musculus OX=10090 GN=Napa PE=1 SV=1	4	4	3	1	4	4	3	21.7	21.7	13.9	33.189	295	295
P97449	AMPN	Aminopeptidase N OS=Mus musculus OX=10090 GN=Anpep PE=1 SV=4	5	5	5	1	5	5	5	8.5	8.5	8.5	109.65	966	966
Q9R045	ANGL2	Angiopoietin-related protein 2 OS=Mus musculus OX=10090 GN=Angptl2 PE=2 SV=2	2	2	2	1	2	2	2	5.3	5.3	5.3	57.105	493	493
P10107	ANXA1	Annexin A1 OS=Mus musculus OX=10090 GN=Anxa1 PE=1 SV=2	16	16	16	1	16	16	16	47.7	47.7	47.7	38.734	346	346
P97384	ANX11	Annexin A11 OS=Mus musculus OX=10090 GN=Anxa11 PE=1 SV=2	8	8	8	1	8	8	8	18.1	18.1	18.1	54.079	503	503
P07356	ANXA2	Annexin A2 OS=Mus musculus OX=10090 GN=Anxa2 PE=1 SV=2	25	25	25	1	25	25	25	55.5	55.5	55.5	38.676	339	339
O35639	ANXA3	Annexin A3 OS=Mus musculus OX=10090 GN=Anxa3 PE=1 SV=4	16	16	16	1	16	16	16	54.8	54.8	54.8	36.384	323	323
P97429	ANXA4	Annexin A4 OS=Mus musculus OX=10090 GN=Anxa4 PE=1 SV=4	9	9	9	1	9	9	9	35.4	35.4	35.4	35.915	319	319
P48036	ANXA5	Annexin A5 OS=Mus musculus OX=10090 GN=Anxa5 PE=1 SV=1	23	23	23	1	23	23	23	65.2	65.2	65.2	35.752	319	319
P14824	ANXA6	Annexin A6 OS=Mus musculus OX=10090 GN=Anxa6 PE=1 SV=3	22	22	22	1	22	22	22	47.1	47.1	47.1	75.884	673	673
Q07076	ANXA7	Annexin A7 OS=Mus musculus OX=10090 GN=Anxa7 PE=1 SV=2	7	7	7	1	7	7	7	18.4	18.4	18.4	49.925	463	463
O35640	ANXA8	Annexin A8 OS=Mus musculus OX=10090 GN=Anxa8 PE=1 SV=2	3	3	3	1	3	3	3	12.5	12.5	12.5	36.724	327	327
Q8BHY3	ANO1	Anoctamin-1 OS=Mus musculus OX=10090 GN=Ano1 PE=1 SV=2	7	7	7	1	7	7	7	10.1	10.1	10.1	110.91	960	960
Q6P9J9	ANO6	Anoctamin-6 OS=Mus musculus OX=10090 GN=Ano6 PE=1 SV=1	9	9	9	1	9	9	9	12.6	12.6	12.6	106.25	911	911
Q6DFX2	ANTR2	Anthrax toxin receptor 2 OS=Mus musculus OX=10090 GN=Antxr2 PE=1 SV=1	2	2	2	1	2	2	2	5.7	5.7	5.7	53.184	487	487
P17427	AP2A2	AP-2 complex subunit alpha-2 OS=Mus musculus OX=10090 GN=Ap2a2 PE=1 SV=2	5	5	3	1	5	5	3	7.8	7.8	5.8	104.02	938	938
Q9DBG3	AP2B1	AP-2 complex subunit beta OS=Mus musculus OX=10090 GN=Ap2b1 PE=1 SV=1	2	2	2	2	2	2	2	3.6	3.6	3.6	104.58	937	937
P84091	AP2M1	AP-2 complex subunit mu OS=Mus musculus OX=10090 GN=Ap2m1 PE=1 SV=1	3	3	3	1	3	3	3	10.1	10.1	10.1	49.654	435	435
Q02013	AQP1	Aquaporin-1 OS=Mus musculus OX=10090 GN=Aqp1 PE=1 SV=3	5	5	5	1	5	5	5	19.3	19.3	19.3	28.793	269	269
Q99KN1	ARRD1	Arrestin domain-containing protein 1 OS=Mus musculus OX=10090 GN=Arrdc1 PE=1 SV=2	6	6	6	1	6	6	6	20.3	20.3	20.3	46.329	434	434
P05201	AATC	Aspartate aminotransferase, cytoplasmic OS=Mus musculus OX=10090 GN=Got1 PE=1 SV=3	5	5	5	1	5	5	5	19.4	19.4	19.4	46.247	413	413
Q7TMS5	ABCG2	ATP-binding cassette sub-family G member 2 OS=Mus musculus OX=10090 GN=Abcg2 PE=1 SV=1	5	5	5	1	5	5	5	9.7	9.7	9.7	72.977	657	657
Q62095	DDX3Y	ATP-dependent RNA helicase DDX3Y OS=Mus musculus OX=10090 GN=Ddx3y PE=1 SV=2	2	2	2	3	2	2	2	3.2	3.2	3.2	73.427	658	658
Q8C4Q6	AIDA	Axin interactor, dorsalization-associated protein OS=Mus musculus OX=10090 GN=Aida PE=1 SV=1	3	3	3	1	3	3	3	12.8	12.8	12.8	34.888	305	305
O70318	E41L2	Band 4.1-like protein 2 OS=Mus musculus OX=10090 GN=Epb41l2 PE=1 SV=2	9	9	9	1	9	9	9	14.8	14.8	14.8	109.94	988	988
P18572	BASI	Basigin OS=Mus musculus OX=10090 GN=Bsg PE=1 SV=2	6	6	6	1	6	6	6	16.7	16.7	16.7	42.444	389	389
P21550	ENOB	Beta-enolase OS=Mus musculus OX=10090 GN=Eno3 PE=1 SV=3	7	5	5	1	7	5	5	26	18.7	18.7	47.024	434	434
Q9CWJ9	PUR9	Bifunctional purine biosynthesis protein PURH OS=Mus musculus OX=10090 GN=Atic PE=1 SV=2	5	5	5	1	5	5	5	12.8	12.8	12.8	64.217	592	592
Q8R2Q8	BST2	Bone marrow stromal antigen 2 OS=Mus musculus OX=10090 GN=Bst2 PE=1 SV=1	3	3	3	1	3	3	3	17.4	17.4	17.4	19.152	172	172
Q91XV3	BASP1	Brain acid soluble protein 1 OS=Mus musculus OX=10090 GN=Basp1 PE=1 SV=3	3	3	3	1	3	3	3	21.7	21.7	21.7	22.086	226	226
Q8BKX1	BAIP2	Brain-specific angiogenesis inhibitor 1-associated protein 2 OS=Mus musculus OX=10090 GN=Baiap2 PE=1 SV=2	17	17	17	1	17	17	17	40.6	40.6	40.6	59.236	535	535
Q8K2Q7	BROX	BRO1 domain-containing protein BROX OS=Mus musculus OX=10090 GN=Brox PE=1 SV=1	6	6	6	1	6	6	6	16.3	16.3	16.3	46.201	411	411
P09803	CADH1	Cadherin-1 OS=Mus musculus OX=10090 GN=Cdh1 PE=1 SV=1	2	2	2	1	2	2	2	3.8	3.8	3.8	98.255	884	884
P15116	CADH2	Cadherin-2 OS=Mus musculus OX=10090 GN=Cdh2 PE=1 SV=2	3	3	3	2	3	3	3	5.3	5.3	5.3	99.795	906	906
Q9QX15	CA3A1	Calcium-activated chloride channel regulator 3A-1 OS=Mus musculus OX=10090 GN=Clca3a1 PE=1 SV=1	14	14	14	2	14	14	14	20.4	20.4	20.4	100.11	902	902
Q06138	CAB39	Calcium-binding protein 39 OS=Mus musculus OX=10090 GN=Cab39 PE=1 SV=2	4	4	4	2	4	4	4	15.2	15.2	15.2	39.842	341	341
P0DP28	CALM3	Calmodulin-3 OS=Mus musculus OX=10090 GN=Calm3 PE=1 SV=1	1	1	1	3	1	1	1	10.7	10.7	10.7	16.837	149	149
O08688	CAN5	Calpain-5 OS=Mus musculus OX=10090 GN=Capn5 PE=1 SV=1	17	17	17	1	17	17	17	30.2	30.2	30.2	72.954	640	640
P68181	KAPCB	cAMP-dependent protein kinase catalytic subunit beta OS=Mus musculus OX=10090 GN=Prkacb PE=1 SV=2	2	2	2	2	2	2	2	4.6	4.6	4.6	40.707	351	351
B2RX12	MRP3	Canalicular multispecific organic anion transporter 2 OS=Mus musculus OX=10090 GN=Abcc3 PE=1 SV=1	5	5	5	1	5	5	5	4.1	4.1	4.1	169.12	1523	1523
Q8BK63	KC1A	Casein kinase I isoform alpha OS=Mus musculus OX=10090 GN=Csnk1a1 PE=1 SV=2	4	4	4	1	4	4	4	13.9	13.9	13.9	38.914	337	337
Q8BTH8	KC1G1	Casein kinase I isoform gamma-1 OS=Mus musculus OX=10090 GN=Csnk1g1 PE=1 SV=2	2	2	2	1	2	2	2	6.1	6.1	6.1	52.743	459	459
P24270	CATA	Catalase OS=Mus musculus OX=10090 GN=Cat PE=1 SV=4	2	2	2	1	2	2	2	7	7	7	59.795	527	527
P26231	CTNA1	Catenin alpha-1 OS=Mus musculus OX=10090 GN=Ctnna1 PE=1 SV=1	23	23	21	2	23	23	21	37.4	37.4	34.5	100.11	906	906
Q02248	CTNB1	Catenin beta-1 OS=Mus musculus OX=10090 GN=Ctnnb1 PE=1 SV=1	13	13	13	1	13	13	13	23.6	23.6	23.6	85.47	781	781
P30999	CTND1	Catenin delta-1 OS=Mus musculus OX=10090 GN=Ctnnd1 PE=1 SV=2	9	9	9	1	9	9	9	15.8	15.8	15.8	104.92	938	938
O54724	CAVN1	Caveolae-associated protein 1 OS=Mus musculus OX=10090 GN=Cavin1 PE=1 SV=1	3	3	3	1	3	3	3	11.2	11.2	11.2	43.953	392	392
P51637	CAV3	Caveolin-3 OS=Mus musculus OX=10090 GN=Cav3 PE=1 SV=1	1	1	1	2	1	1	1	6.6	6.6	6.6	17.358	151	151
Q8R422	CD109	CD109 antigen OS=Mus musculus OX=10090 GN=Cd109 PE=1 SV=1	25	25	25	1	25	25	25	25.5	25.5	25.5	161.66	1442	1442
O35566	CD151	CD151 antigen OS=Mus musculus OX=10090 GN=Cd151 PE=1 SV=2	3	3	3	1	3	3	3	10.3	10.3	10.3	28.246	253	253
Q61490	CD166	CD166 antigen OS=Mus musculus OX=10090 GN=Alcam PE=1 SV=3	12	12	12	1	12	12	12	19.2	19.2	19.2	65.091	583	583
Q9JLQ0	CD2AP	CD2-associated protein OS=Mus musculus OX=10090 GN=Cd2ap PE=1 SV=3	5	5	5	1	5	5	5	11	11	11	70.449	637	637
P15379	CD44	CD44 antigen OS=Mus musculus OX=10090 GN=Cd44 PE=1 SV=3	7	7	7	1	7	7	7	10.3	10.3	10.3	85.616	778	778
P41731	CD63	CD63 antigen OS=Mus musculus OX=10090 GN=Cd63 PE=1 SV=2	3	3	3	1	3	3	3	15.1	15.1	15.1	25.766	238	238
P35762	CD81	CD81 antigen OS=Mus musculus OX=10090 GN=Cd81 PE=1 SV=2	2	2	2	1	2	2	2	11.9	11.9	11.9	25.814	236	236
P40237	CD82	CD82 antigen OS=Mus musculus OX=10090 GN=Cd82 PE=1 SV=1	3	3	3	1	3	3	3	12.8	12.8	12.8	29.628	266	266
P40240	CD9	CD9 antigen OS=Mus musculus OX=10090 GN=Cd9 PE=1 SV=2	6	6	6	1	6	6	6	16.4	16.4	16.4	25.258	226	226
Q9Z0M6	CD97	CD97 antigen OS=Mus musculus OX=10090 GN=Cd97 PE=1 SV=2	6	6	6	1	6	6	6	8.3	8.3	8.3	90.412	818	818
Q8CJ53	CIP4	Cdc42-interacting protein 4 OS=Mus musculus OX=10090 GN=Trip10 PE=1 SV=2	2	2	2	1	2	2	2	5.1	5.1	5.1	68.489	603	603
Q8R5M8	CADM1	Cell adhesion molecule 1 OS=Mus musculus OX=10090 GN=Cadm1 PE=1 SV=2	2	2	2	1	2	2	2	10.5	10.5	10.5	49.788	456	456
Q8VEK0	CC50A	Cell cycle control protein 50A OS=Mus musculus OX=10090 GN=Tmem30a PE=1 SV=1	3	3	3	2	3	3	3	9.9	9.9	9.9	41.06	364	364
P60766	CDC42	Cell division control protein 42 homolog OS=Mus musculus OX=10090 GN=Cdc42 PE=1 SV=2	3	3	3	1	3	3	3	21.5	21.5	21.5	21.258	191	191
Q5FWI3	CEIP2	Cell surface hyaluronidase OS=Mus musculus OX=10090 GN=Cemip2 PE=1 SV=1	3	3	3	1	3	3	3	2.9	2.9	2.9	153.8	1383	1383
Q8BT07	CEP55	Centrosomal protein of 55 kDa OS=Mus musculus OX=10090 GN=Cep55 PE=1 SV=2	7	7	7	1	7	7	7	16.2	16.2	16.2	53.93	462	462
Q921W0	CHM1A	Charged multivesicular body protein 1a OS=Mus musculus OX=10090 GN=Chmp1a PE=1 SV=1	2	2	2	1	2	2	2	8.2	8.2	8.2	21.607	196	196
Q9DB34	CHM2A	Charged multivesicular body protein 2a OS=Mus musculus OX=10090 GN=Chmp2a PE=1 SV=1	6	6	6	1	6	6	6	22.5	22.5	22.5	25.134	222	222
Q9CQ10	CHMP3	Charged multivesicular body protein 3 OS=Mus musculus OX=10090 GN=Chmp3 PE=1 SV=3	3	3	3	1	3	3	3	14.3	14.3	14.3	25.219	224	224
Q9D8B3	CHM4B	Charged multivesicular body protein 4b OS=Mus musculus OX=10090 GN=Chmp4b PE=1 SV=2	5	5	5	1	5	5	5	22.3	22.3	22.3	24.936	224	224
P0C0A3	CHMP6	Charged multivesicular body protein 6 OS=Mus musculus OX=10090 GN=Chmp6 PE=1 SV=2	2	2	2	1	2	2	2	9.5	9.5	9.5	23.415	200	200
Q9Z1Q5	CLIC1	Chloride intracellular channel protein 1 OS=Mus musculus OX=10090 GN=Clic1 PE=1 SV=3	6	6	6	1	6	6	6	33.2	33.2	33.2	27.013	241	241
Q9QYB1	CLIC4	Chloride intracellular channel protein 4 OS=Mus musculus OX=10090 GN=Clic4 PE=1 SV=3	4	4	4	1	4	4	4	18.2	18.2	18.2	28.729	253	253
Q6X893	CTL1	Choline transporter-like protein 1 OS=Mus musculus OX=10090 GN=Slc44a1 PE=1 SV=3	9	9	9	1	9	9	9	15	15	15	73.066	653	653
Q8BY89	CTL2	Choline transporter-like protein 2 OS=Mus musculus OX=10090 GN=Slc44a2 PE=1 SV=2	4	4	4	1	4	4	4	6.4	6.4	6.4	80.109	706	706
Q8VHY0	CSPG4	Chondroitin sulfate proteoglycan 4 OS=Mus musculus OX=10090 GN=Cspg4 PE=1 SV=3	27	27	27	1	27	27	27	18.5	18.5	18.5	252.31	2327	2327
Q68FD5	CLH1	Clathrin heavy chain 1 OS=Mus musculus OX=10090 GN=Cltc PE=1 SV=3	17	17	17	1	17	17	17	15.3	15.3	15.3	191.55	1675	1675
Q9CQX5	CLDN1	Claudin domain-containing protein 1 OS=Mus musculus OX=10090 GN=Cldnd1 PE=1 SV=1	3	3	3	1	3	3	3	14.6	14.6	14.6	28.572	253	253
P18760	COF1	Cofilin-1 OS=Mus musculus OX=10090 GN=Cfl1 PE=1 SV=3	9	9	7	1	9	9	7	62.7	62.7	51.8	18.559	166	166
Q8K1A6	C2D1A	Coiled-coil and C2 domain-containing protein 1A OS=Mus musculus OX=10090 GN=Cc2d1a PE=1 SV=2	3	3	3	1	3	3	3	3.8	3.8	3.8	103.7	943	943
Q8BRN9	C2D1B	Coiled-coil and C2 domain-containing protein 1B OS=Mus musculus OX=10090 GN=Cc2d1b PE=1 SV=1	3	3	3	1	3	3	3	6.4	6.4	6.4	93.09	848	848
P11087	CO1A1	Collagen alpha-1(I) chain OS=Mus musculus OX=10090 GN=Col1a1 PE=1 SV=4	12	12	12	3	12	12	12	13.2	13.2	13.2	138.03	1453	1453
Q60847	COCA1	Collagen alpha-1(XII) chain OS=Mus musculus OX=10090 GN=Col12a1 PE=2 SV=3	5	5	5	1	5	5	5	2.4	2.4	2.4	340.21	3120	3120
Q01149	CO1A2	Collagen alpha-2(I) chain OS=Mus musculus OX=10090 GN=Col1a2 PE=1 SV=2	4	4	4	1	4	4	4	4.5	4.5	4.5	129.56	1372	1372
Q8CFG9	C1RB	Complement C1r-B subcomponent OS=Mus musculus OX=10090 GN=C1rb PE=2 SV=1	1	1	1	2	1	1	1	3.7	3.7	3.7	79.935	706	706
Q64735	CR1L	Complement component receptor 1-like protein OS=Mus musculus OX=10090 GN=Cr1l PE=1 SV=1	3	3	3	1	3	3	3	9.1	9.1	9.1	53.762	483	483
O88543	CSN3	COP9 signalosome complex subunit 3 OS=Mus musculus OX=10090 GN=Cops3 PE=1 SV=3	2	2	2	1	2	2	2	5.9	5.9	5.9	47.832	423	423
Q8C166	CPNE1	Copine-1 OS=Mus musculus OX=10090 GN=Cpne1 PE=1 SV=1	2	2	2	1	2	2	2	4.7	4.7	4.7	58.886	536	536
P59108	CPNE2	Copine-2 OS=Mus musculus OX=10090 GN=Cpne2 PE=1 SV=1	7	7	6	1	7	7	6	16.2	16.2	14.6	61.035	548	548
Q8BT60	CPNE3	Copine-3 OS=Mus musculus OX=10090 GN=Cpne3 PE=1 SV=2	5	4	4	1	5	4	4	9.4	9.4	9.4	59.584	533	533
Q9DC53	CPNE8	Copine-8 OS=Mus musculus OX=10090 GN=Cpne8 PE=2 SV=3	6	5	5	6	6	5	5	13.7	13.7	13.7	64.667	577	577
Q64430	ATP7A	Copper-transporting ATPase 1 OS=Mus musculus OX=10090 GN=Atp7a PE=1 SV=3	2	2	2	1	2	2	2	2.5	2.5	2.5	161.96	1491	1491
Q3UMF0	COBL1	Cordon-bleu protein-like 1 OS=Mus musculus OX=10090 GN=Cobll1 PE=1 SV=2	5	5	5	1	5	5	5	4.8	4.8	4.8	137.38	1273	1273
Q9WUM4	COR1C	Coronin-1C OS=Mus musculus OX=10090 GN=Coro1c PE=1 SV=2	3	3	3	1	3	3	3	10.5	10.5	10.5	53.12	474	474
Q6ZQ38	CAND1	Cullin-associated NEDD8-dissociated protein 1 OS=Mus musculus OX=10090 GN=Cand1 PE=1 SV=2	2	2	2	1	2	2	2	2.2	2.2	2.2	136.33	1230	1230
P11440	CDK1	Cyclin-dependent kinase 1 OS=Mus musculus OX=10090 GN=Cdk1 PE=1 SV=3	3	3	3	3	3	3	3	12.1	12.1	12.1	34.106	297	297
Q8K353	CYTM1	Cysteine-rich and transmembrane domain-containing protein 1 OS=Mus musculus OX=10090 GN=Cystm1 PE=1 SV=1	2	2	2	1	2	2	2	10.6	10.6	10.6	11.402	104	104
Q9ER72	SYCC	Cysteine--tRNA ligase, cytoplasmic OS=Mus musculus OX=10090 GN=Cars PE=1 SV=2	2	2	2	1	2	2	2	2.5	2.5	2.5	94.859	831	831
Q7TMB8	CYFP1	Cytoplasmic FMR1-interacting protein 1 OS=Mus musculus OX=10090 GN=Cyfip1 PE=1 SV=1	32	32	32	2	32	32	32	28.7	28.7	28.7	145.24	1253	1253
P10518	HEM2	Delta-aminolevulinic acid dehydratase OS=Mus musculus OX=10090 GN=Alad PE=1 SV=1	3	3	3	1	3	3	3	11.5	11.5	11.5	36.023	330	330
Q9R0P5	DEST	Destrin OS=Mus musculus OX=10090 GN=Dstn PE=1 SV=3	3	2	2	1	3	2	2	21.2	17	17	18.521	165	165
O08553	DPYL2	Dihydropyrimidinase-related protein 2 OS=Mus musculus OX=10090 GN=Dpysl2 PE=1 SV=2	8	8	7	2	8	8	7	23.4	23.4	20.6	62.277	572	572
Q99KK7	DPP3	Dipeptidyl peptidase 3 OS=Mus musculus OX=10090 GN=Dpp3 PE=1 SV=2	3	3	3	1	3	3	3	7	7	7	82.897	738	738
P98078	DAB2	Disabled homolog 2 OS=Mus musculus OX=10090 GN=Dab2 PE=1 SV=2	3	3	3	1	3	3	3	6.8	6.8	6.8	82.311	766	766
Q3UH60	DIP2B	Disco-interacting protein 2 homolog B OS=Mus musculus OX=10090 GN=Dip2b PE=1 SV=1	10	10	10	1	10	10	10	8.3	8.3	8.3	171.12	1574	1574
O35598	ADA10	Disintegrin and metalloproteinase domain-containing protein 10 OS=Mus musculus OX=10090 GN=Adam10 PE=1 SV=2	6	6	6	1	6	6	6	7.9	7.9	7.9	83.967	749	749
Q811D0	DLG1	Disks large homolog 1 OS=Mus musculus OX=10090 GN=Dlg1 PE=1 SV=1	10	10	10	1	10	10	10	17.5	17.5	17.5	100.12	905	905
P63037	DNJA1	DnaJ homolog subfamily A member 1 OS=Mus musculus OX=10090 GN=Dnaja1 PE=1 SV=1	10	10	10	1	10	10	10	28	28	28	44.868	397	397
Q9QYJ0	DNJA2	DnaJ homolog subfamily A member 2 OS=Mus musculus OX=10090 GN=Dnaja2 PE=1 SV=1	6	6	6	1	6	6	6	16.5	16.5	16.5	45.745	412	412
P60904	DNJC5	DnaJ homolog subfamily C member 5 OS=Mus musculus OX=10090 GN=Dnajc5 PE=1 SV=1	2	2	2	1	2	2	2	16.2	16.2	16.2	22.101	198	198
Q9QYI3	DNJC7	DnaJ homolog subfamily C member 7 OS=Mus musculus OX=10090 GN=Dnajc7 PE=1 SV=2	2	2	2	1	2	2	2	5.3	5.3	5.3	56.475	494	494
Q91YQ5	RPN1	Dolichyl-diphosphooligosaccharide--protein glycosyltransferase subunit 1 OS=Mus musculus OX=10090 GN=Rpn1 PE=1 SV=1	2	2	2	1	2	2	2	5.6	5.6	5.6	68.527	608	608
Q62165	DAG1	Dystroglycan OS=Mus musculus OX=10090 GN=Dag1 PE=1 SV=4	2	2	2	1	2	2	2	4.6	4.6	4.6	96.904	893	893
Q8C863	ITCH	E3 ubiquitin-protein ligase Itchy OS=Mus musculus OX=10090 GN=Itch PE=1 SV=2	5	5	4	1	5	5	4	7.6	7.6	6.2	98.992	864	864
Q9D074	MGRN1	E3 ubiquitin-protein ligase MGRN1 OS=Mus musculus OX=10090 GN=Mgrn1 PE=1 SV=2	3	3	3	1	3	3	3	7.3	7.3	7.3	58.477	532	532
Q9WVK4	EHD1	EH domain-containing protein 1 OS=Mus musculus OX=10090 GN=Ehd1 PE=1 SV=1	29	29	17	1	29	29	17	55.8	55.8	35	60.602	534	534
Q8BH64	EHD2	EH domain-containing protein 2 OS=Mus musculus OX=10090 GN=Ehd2 PE=1 SV=1	25	24	23	1	25	24	23	49.4	47.7	47.7	61.174	543	543
Q9EQP2	EHD4	EH domain-containing protein 4 OS=Mus musculus OX=10090 GN=Ehd4 PE=1 SV=1	20	18	17	1	20	18	17	46.2	42.7	40.7	61.48	541	541
P10126	EF1A1	Elongation factor 1-alpha 1 OS=Mus musculus OX=10090 GN=Eef1a1 PE=1 SV=3	9	9	9	2	9	9	9	21.6	21.6	21.6	50.113	462	462
Q9D8N0	EF1G	Elongation factor 1-gamma OS=Mus musculus OX=10090 GN=Eef1g PE=1 SV=3	4	4	4	1	4	4	4	10.8	10.8	10.8	50.06	437	437
P58252	EF2	Elongation factor 2 OS=Mus musculus OX=10090 GN=Eef2 PE=1 SV=2	14	14	14	2	14	14	14	19	19	19	95.313	858	858
Q62419	SH3G1	Endophilin-A2 OS=Mus musculus OX=10090 GN=Sh3gl1 PE=1 SV=1	3	3	3	2	3	3	3	9.5	9.5	9.5	41.518	368	368
P08113	ENPL	Endoplasmin OS=Mus musculus OX=10090 GN=Hsp90b1 PE=1 SV=2	4	2	2	1	4	2	2	4.9	3.1	3.1	92.475	802	802
Q4PZA2	ECE1	Endothelin-converting enzyme 1 OS=Mus musculus OX=10090 GN=Ece1 PE=1 SV=1	3	3	3	1	3	3	3	5.1	5.1	5.1	87.072	769	769
Q03145	EPHA2	Ephrin type-A receptor 2 OS=Mus musculus OX=10090 GN=Epha2 PE=1 SV=3	24	24	23	6	24	24	23	26	26	25.2	108.85	977	977
Q03137	EPHA4	Ephrin type-A receptor 4 OS=Mus musculus OX=10090 GN=Epha4 PE=1 SV=2	4	4	3	1	4	4	3	6	6	4.7	109.81	986	986
P54761	EPHB4	Ephrin type-B receptor 4 OS=Mus musculus OX=10090 GN=Ephb4 PE=1 SV=2	5	4	4	2	5	4	4	6.8	6	6	108.85	987	987
P52800	EFNB2	Ephrin-B2 OS=Mus musculus OX=10090 GN=Efnb2 PE=1 SV=1	4	4	4	1	4	4	4	16.1	16.1	16.1	37.202	336	336
Q08509	EPS8	Epidermal growth factor receptor kinase substrate 8 OS=Mus musculus OX=10090 GN=Eps8 PE=1 SV=2	6	6	6	1	6	6	6	12.5	12.5	12.5	91.736	821	821
Q99K30	ES8L2	Epidermal growth factor receptor kinase substrate 8-like protein 2 OS=Mus musculus OX=10090 GN=Eps8l2 PE=1 SV=1	2	2	2	1	2	2	2	4.3	4.3	4.3	82.228	729	729
Q01279	EGFR	Epidermal growth factor receptor OS=Mus musculus OX=10090 GN=Egfr PE=1 SV=1	7	7	7	3	7	7	7	6	6	6	134.85	1210	1210
Q9D379	HYEP	Epoxide hydrolase 1 OS=Mus musculus OX=10090 GN=Ephx1 PE=1 SV=2	3	3	3	1	3	3	3	8.6	8.6	8.6	52.576	455	455
Q9JIM1	S29A1	Equilibrative nucleoside transporter 1 OS=Mus musculus OX=10090 GN=Slc29a1 PE=1 SV=3	7	7	7	1	7	7	7	14.3	14.3	14.3	50.192	460	460
Q80TH2	ERBIN	Erbin OS=Mus musculus OX=10090 GN=Erbin PE=1 SV=3	2	2	2	1	2	2	2	1.8	1.8	1.8	157.25	1402	1402
P54116	STOM	Erythrocyte band 7 integral membrane protein OS=Mus musculus OX=10090 GN=Stom PE=1 SV=3	10	10	10	1	10	10	10	42.6	42.6	42.6	31.375	284	284
P60843	IF4A1	Eukaryotic initiation factor 4A-I OS=Mus musculus OX=10090 GN=Eif4a1 PE=1 SV=1	11	11	11	3	11	11	11	37.7	37.7	37.7	46.153	406	406
P63242	IF5A1	Eukaryotic translation initiation factor 5A-1 OS=Mus musculus OX=10090 GN=Eif5a PE=1 SV=2	3	3	3	2	3	3	3	24	24	24	16.832	154	154
P26040	EZRI	Ezrin OS=Mus musculus OX=10090 GN=Ezr PE=1 SV=3	31	23	22	1	31	23	22	46.8	36.5	35	69.406	586	586
P47753	CAZA1	F-actin-capping protein subunit alpha-1 OS=Mus musculus OX=10090 GN=Capza1 PE=1 SV=4	6	4	4	1	6	4	4	42.7	33.2	33.2	32.939	286	286
P47754	CAZA2	F-actin-capping protein subunit alpha-2 OS=Mus musculus OX=10090 GN=Capza2 PE=1 SV=3	9	9	7	1	9	9	7	45.1	45.1	35.7	32.967	286	286
P47757	CAPZB	F-actin-capping protein subunit beta OS=Mus musculus OX=10090 GN=Capzb PE=1 SV=3	6	6	6	1	6	6	6	23.8	23.8	23.8	31.345	277	277
Q920E5	FPPS	Farnesyl pyrophosphate synthase OS=Mus musculus OX=10090 GN=Fdps PE=1 SV=1	2	2	2	1	2	2	2	7.9	7.9	7.9	40.581	353	353
Q61553	FSCN1	Fascin OS=Mus musculus OX=10090 GN=Fscn1 PE=1 SV=4	2	2	2	1	2	2	2	3.9	3.9	3.9	54.507	493	493
F8VPU2	FARP1	FERM, ARHGEF and pleckstrin domain-containing protein 1 OS=Mus musculus OX=10090 GN=Farp1 PE=1 SV=1	10	10	10	1	10	10	10	14.1	14.1	14.1	118.87	1048	1048
Q8CIB5	FERM2	Fermitin family homolog 2 OS=Mus musculus OX=10090 GN=Fermt2 PE=1 SV=1	3	3	3	1	3	3	3	5.3	5.3	5.3	77.8	680	680
P09528	FRIH	Ferritin heavy chain OS=Mus musculus OX=10090 GN=Fth1 PE=1 SV=2	3	3	3	1	3	3	3	14.8	14.8	14.8	21.066	182	182
P29391	FRIL1	Ferritin light chain 1 OS=Mus musculus OX=10090 GN=Ftl1 PE=1 SV=2	3	3	3	2	3	3	3	23	23	23	20.802	183	183
P11276	FINC	Fibronectin OS=Mus musculus OX=10090 GN=Fn1 PE=1 SV=4	22	22	22	1	22	22	22	13.9	13.9	13.9	272.53	2477	2477
Q8BTM8	FLNA	Filamin-A OS=Mus musculus OX=10090 GN=Flna PE=1 SV=5	42	42	40	2	42	42	40	20.8	20.8	20.1	281.22	2647	2647
Q80X90	FLNB	Filamin-B OS=Mus musculus OX=10090 GN=Flnb PE=1 SV=3	9	7	7	1	9	7	7	4.4	3.7	3.7	277.82	2602	2602
O08917	FLOT1	Flotillin-1 OS=Mus musculus OX=10090 GN=Flot1 PE=1 SV=1	16	16	16	1	16	16	16	43	43	43	47.513	428	428
Q60634	FLOT2	Flotillin-2 OS=Mus musculus OX=10090 GN=Flot2 PE=1 SV=2	13	13	13	1	13	13	13	39.5	39.5	39.5	47.037	428	428
A2APV2	FMNL2	Formin-like protein 2 OS=Mus musculus OX=10090 GN=Fmnl2 PE=1 SV=2	3	3	2	1	3	3	2	4	4	2.8	123.1	1086	1086
P05064	ALDOA	Fructose-bisphosphate aldolase A OS=Mus musculus OX=10090 GN=Aldoa PE=1 SV=2	14	14	14	1	14	14	14	33.2	33.2	33.2	39.355	364	364
P16045	LEG1	Galectin-1 OS=Mus musculus OX=10090 GN=Lgals1 PE=1 SV=3	2	2	2	1	2	2	2	14.8	14.8	14.8	14.866	135	135
P16110	LEG3	Galectin-3 OS=Mus musculus OX=10090 GN=Lgals3 PE=1 SV=3	6	6	6	1	6	6	6	24.6	24.6	24.6	27.515	264	264
Q07797	LG3BP	Galectin-3-binding protein OS=Mus musculus OX=10090 GN=Lgals3bp PE=1 SV=1	12	12	12	1	12	12	12	28.1	28.1	28.1	64.49	577	577
P23242	CXA1	Gap junction alpha-1 protein OS=Mus musculus OX=10090 GN=Gja1 PE=1 SV=2	6	6	6	1	6	6	6	20.9	20.9	20.9	43.004	382	382
P13020	GELS	Gelsolin OS=Mus musculus OX=10090 GN=Gsn PE=1 SV=3	10	10	5	1	10	10	5	20.3	20.3	11	85.941	780	780
Q00612	G6PD1	Glucose-6-phosphate 1-dehydrogenase X OS=Mus musculus OX=10090 GN=G6pdx PE=1 SV=3	2	2	2	1	2	2	2	5.8	5.8	5.8	59.262	515	515
P06745	G6PI	Glucose-6-phosphate isomerase OS=Mus musculus OX=10090 GN=Gpi PE=1 SV=4	12	12	12	3	12	12	12	30.8	30.8	30.8	62.766	558	558
P13745	GSTA1	Glutathione S-transferase A1 OS=Mus musculus OX=10090 GN=Gsta1 PE=1 SV=2	5	5	4	3	5	5	4	21.1	21.1	17.5	25.608	223	223
P24472	GSTA4	Glutathione S-transferase A4 OS=Mus musculus OX=10090 GN=Gsta4 PE=1 SV=3	4	3	3	1	4	3	3	23.9	20.3	20.3	25.564	222	222
P10649	GSTM1	Glutathione S-transferase Mu 1 OS=Mus musculus OX=10090 GN=Gstm1 PE=1 SV=2	4	4	4	2	4	4	4	24.3	24.3	24.3	25.97	218	218
O09131	GSTO1	Glutathione S-transferase omega-1 OS=Mus musculus OX=10090 GN=Gsto1 PE=1 SV=2	6	6	6	2	6	6	6	25.8	25.8	25.8	27.497	240	240
P19157	GSTP1	Glutathione S-transferase P 1 OS=Mus musculus OX=10090 GN=Gstp1 PE=1 SV=2	4	4	4	2	4	4	4	21.4	21.4	21.4	23.609	210	210
P16858	G3P	Glyceraldehyde-3-phosphate dehydrogenase OS=Mus musculus OX=10090 GN=Gapdh PE=1 SV=2	11	11	11	2	11	11	11	41.1	41.1	41.1	35.81	333	333
Q9QZF2	GPC1	Glypican-1 OS=Mus musculus OX=10090 GN=Gpc1 PE=1 SV=1	9	9	9	1	9	9	9	27.1	27.1	27.1	61.359	557	557
Q9R087	GPC6	Glypican-6 OS=Mus musculus OX=10090 GN=Gpc6 PE=1 SV=1	4	4	4	1	4	4	4	11	11	11	63.056	555	555
Q9CYL5	GAPR1	Golgi-associated plant pathogenesis-related protein 1 OS=Mus musculus OX=10090 GN=Glipr2 PE=1 SV=3	3	3	3	1	3	3	3	31.2	31.2	31.2	17.09	154	154
Q91W53	GOGA7	Golgin subfamily A member 7 OS=Mus musculus OX=10090 GN=Golga7 PE=1 SV=1	4	4	4	1	4	4	4	35	35	35	15.792	137	137
Q5U431	GPR39	G-protein coupled receptor 39 OS=Mus musculus OX=10090 GN=Gpr39 PE=2 SV=1	3	3	3	1	3	3	3	7.7	7.7	7.7	51.589	456	456
Q923Z0	GPC5B	G-protein coupled receptor family C group 5 member B OS=Mus musculus OX=10090 GN=Gprc5b PE=1 SV=1	4	4	4	1	4	4	4	13.2	13.2	13.2	45.899	410	410
Q60631	GRB2	Growth factor receptor-bound protein 2 OS=Mus musculus OX=10090 GN=Grb2 PE=1 SV=1	2	2	2	1	2	2	2	17.1	17.1	17.1	25.238	217	217
Q61411	RASH	GTPase HRas OS=Mus musculus OX=10090 GN=Hras PE=1 SV=2	6	6	3	2	6	6	3	34.9	34.9	15.3	21.298	189	189
P62827	RAN	GTP-binding nuclear protein Ran OS=Mus musculus OX=10090 GN=Ran PE=1 SV=3	3	3	3	2	3	3	3	17.6	17.6	17.6	24.423	216	216
P08752	GNAI2	Guanine nucleotide-binding protein G(i) subunit alpha-2 OS=Mus musculus OX=10090 GN=Gnai2 PE=1 SV=5	13	13	8	6	13	13	8	42.5	42.5	29	40.489	355	355
Q9DAS9	GBG12	Guanine nucleotide-binding protein G(I)/G(S)/G(O) subunit gamma-12 OS=Mus musculus OX=10090 GN=Gng12 PE=1 SV=3	2	2	2	1	2	2	2	41.7	41.7	41.7	7.9972	72	72
P62874	GBB1	Guanine nucleotide-binding protein G(I)/G(S)/G(T) subunit beta-1 OS=Mus musculus OX=10090 GN=Gnb1 PE=1 SV=3	8	8	3	2	8	8	3	19.7	19.7	5.3	37.377	340	340
P62880	GBB2	Guanine nucleotide-binding protein G(I)/G(S)/G(T) subunit beta-2 OS=Mus musculus OX=10090 GN=Gnb2 PE=1 SV=3	6	1	1	2	6	1	1	16.5	2.1	2.1	37.331	340	340
Q9DC51	GNAI3	Guanine nucleotide-binding protein G(k) subunit alpha OS=Mus musculus OX=10090 GN=Gnai3 PE=1 SV=3	9	4	4	1	9	4	4	37.6	20.6	20.6	40.538	354	354
P21279	GNAQ	Guanine nucleotide-binding protein G(q) subunit alpha OS=Mus musculus OX=10090 GN=Gnaq PE=1 SV=4	4	3	2	1	4	3	2	15.6	13.4	10.3	42.158	359	359
Q6R0H7	GNAS1	Guanine nucleotide-binding protein G(s) subunit alpha isoforms XLas OS=Mus musculus OX=10090 GN=Gnas PE=1 SV=1	9	8	8	3	9	8	8	8.6	7.7	7.7	121.5	1133	1133
P21278	GNA11	Guanine nucleotide-binding protein subunit alpha-11 OS=Mus musculus OX=10090 GN=Gna11 PE=1 SV=1	4	2	2	1	4	2	2	13.6	8.4	8.4	42.024	359	359
P27601	GNA13	Guanine nucleotide-binding protein subunit alpha-13 OS=Mus musculus OX=10090 GN=Gna13 PE=1 SV=1	6	6	5	1	6	6	5	21.8	21.8	19.6	44.054	377	377
P30677	GNA14	Guanine nucleotide-binding protein subunit alpha-14 OS=Mus musculus OX=10090 GN=Gna14 PE=1 SV=2	3	1	1	3	3	1	1	9	3.7	3.7	41.527	355	355
P04223	HA1K	H-2 class I histocompatibility antigen, K-K alpha chain OS=Mus musculus OX=10090 GN=H2-K1 PE=1 SV=1	6	6	2	1	6	6	2	16.5	16.5	6.8	41.646	369	369
Q61696	HS71A	Heat shock 70 kDa protein 1A OS=Mus musculus OX=10090 GN=Hspa1a PE=1 SV=2	16	11	6	2	16	11	6	31.4	22.5	11.7	70.078	641	641
Q61316	HSP74	Heat shock 70 kDa protein 4 OS=Mus musculus OX=10090 GN=Hspa4 PE=1 SV=1	7	7	7	2	7	7	7	12.1	12.1	12.1	94.132	841	841
P63017	HSP7C	Heat shock cognate 71 kDa protein OS=Mus musculus OX=10090 GN=Hspa8 PE=1 SV=1	39	39	27	1	39	39	27	60.8	60.8	43	70.87	646	646
P07901	HS90A	Heat shock protein HSP 90-alpha OS=Mus musculus OX=10090 GN=Hsp90aa1 PE=1 SV=4	20	11	11	2	20	11	11	27.4	14.7	14.7	84.787	733	733
P11499	HS90B	Heat shock protein HSP 90-beta OS=Mus musculus OX=10090 GN=Hsp90ab1 PE=1 SV=3	24	24	13	1	24	24	13	34.7	34.7	23.1	83.28	724	724
P16056	MET	Hepatocyte growth factor receptor OS=Mus musculus OX=10090 GN=Met PE=1 SV=1	2	2	2	1	2	2	2	1.3	1.3	1.3	153.55	1379	1379
Q99LI8	HGS	Hepatocyte growth factor-regulated tyrosine kinase substrate OS=Mus musculus OX=10090 GN=Hgs PE=1 SV=2	4	4	4	1	4	4	4	6.7	6.7	6.7	86.014	775	775
Q09143	CTR1	High affinity cationic amino acid transporter 1 OS=Mus musculus OX=10090 GN=Slc7a1 PE=1 SV=1	7	7	7	1	7	7	7	16.7	16.7	16.7	67.091	622	622
P62748	HPCL1	Hippocalcin-like protein 1 OS=Mus musculus OX=10090 GN=Hpcal1 PE=1 SV=2	2	2	2	3	2	2	2	9.8	9.8	9.8	22.338	193	193
P43277	H13	Histone H1.3 OS=Mus musculus OX=10090 GN=Hist1h1d PE=1 SV=2	4	4	4	5	4	4	4	18.6	18.6	18.6	22.099	221	221
C0HKE5	H2A1G	Histone H2A type 1-G OS=Mus musculus OX=10090 GN=Hist1h2ag PE=1 SV=1	4	4	1	18	4	4	1	35.4	35.4	8.5	14.135	130	130
Q8CGP2	H2B1P	Histone H2B type 1-P OS=Mus musculus OX=10090 GN=Hist1h2bp PE=1 SV=3	4	4	4	12	4	4	4	32.5	32.5	32.5	13.992	126	126
P62806	H4	Histone H4 OS=Mus musculus OX=10090 GN=Hist1h4a PE=1 SV=2	5	5	5	1	5	5	5	41.7	41.7	41.7	11.367	103	103
Q99L47	F10A1	Hsc70-interacting protein OS=Mus musculus OX=10090 GN=St13 PE=1 SV=1	4	4	4	1	4	4	4	10.5	10.5	10.5	41.655	371	371
Q6ZQA6	IGSF3	Immunoglobulin superfamily member 3 OS=Mus musculus OX=10090 GN=Igsf3 PE=1 SV=2	5	5	5	1	5	5	5	6.6	6.6	6.6	134.71	1194	1194
Q8R366	IGSF8	Immunoglobulin superfamily member 8 OS=Mus musculus OX=10090 GN=Igsf8 PE=1 SV=2	18	18	18	1	18	18	18	33.1	33.1	33.1	65.01	611	611
P70168	IMB1	Importin subunit beta-1 OS=Mus musculus OX=10090 GN=Kpnb1 PE=1 SV=2	8	8	8	1	8	8	8	14	14	14	97.183	876	876
Q9D819	IPYR	Inorganic pyrophosphatase OS=Mus musculus OX=10090 GN=Ppa1 PE=1 SV=1	2	2	2	1	2	2	2	12.5	12.5	12.5	32.667	289	289
O55023	IMPA1	Inositol monophosphatase 1 OS=Mus musculus OX=10090 GN=Impa1 PE=1 SV=1	2	2	2	1	2	2	2	8.7	8.7	8.7	30.436	277	277
Q60751	IGF1R	Insulin-like growth factor 1 receptor OS=Mus musculus OX=10090 GN=Igf1r PE=1 SV=3	3	3	3	1	3	3	3	3.2	3.2	3.2	155.79	1373	1373
O89051	ITM2B	Integral membrane protein 2B OS=Mus musculus OX=10090 GN=Itm2b PE=1 SV=1	2	2	2	1	2	2	2	11.3	11.3	11.3	30.26	266	266
Q62470	ITA3	Integrin alpha-3 OS=Mus musculus OX=10090 GN=Itga3 PE=1 SV=1	24	24	24	1	24	24	24	27.6	27.6	27.6	116.74	1053	1053
P11688	ITA5	Integrin alpha-5 OS=Mus musculus OX=10090 GN=Itga5 PE=1 SV=3	15	15	15	1	15	15	15	15.6	15.6	15.6	115.04	1053	1053
Q61739	ITA6	Integrin alpha-6 OS=Mus musculus OX=10090 GN=Itga6 PE=1 SV=3	24	24	24	1	24	24	24	25	25	25	122.16	1091	1091
Q61738	ITA7	Integrin alpha-7 OS=Mus musculus OX=10090 GN=Itga7 PE=1 SV=3	10	10	10	1	10	10	10	12.7	12.7	12.7	129.33	1179	1179
Q9QUM0	ITA2B	Integrin alpha-IIb OS=Mus musculus OX=10090 GN=Itga2b PE=1 SV=2	2	2	2	1	2	2	2	4.9	4.9	4.9	112.68	1033	1033
P43406	ITAV	Integrin alpha-V OS=Mus musculus OX=10090 GN=Itgav PE=1 SV=2	25	25	25	1	25	25	25	30.6	30.6	30.6	115.36	1044	1044
P09055	ITB1	Integrin beta-1 OS=Mus musculus OX=10090 GN=Itgb1 PE=1 SV=1	14	14	14	1	14	14	14	19.5	19.5	19.5	88.231	798	798
O54890	ITB3	Integrin beta-3 OS=Mus musculus OX=10090 GN=Itgb3 PE=1 SV=2	6	6	6	1	6	6	6	8.8	8.8	8.8	86.738	787	787
A2A863	ITB4	Integrin beta-4 OS=Mus musculus OX=10090 GN=Itgb4 PE=1 SV=1	35	35	35	1	35	35	35	25.1	25.1	25.1	201.65	1818	1818
O70309	ITB5	Integrin beta-5 OS=Mus musculus OX=10090 GN=Itgb5 PE=1 SV=2	4	4	4	1	4	4	4	6.6	6.6	6.6	87.908	798	798
Q99J93	IFM2	Interferon-induced transmembrane protein 2 OS=Mus musculus OX=10090 GN=Ifitm2 PE=1 SV=1	3	2	2	1	3	2	2	44.4	38.9	38.9	15.743	144	144
Q9CQW9	IFM3	Interferon-induced transmembrane protein 3 OS=Mus musculus OX=10090 GN=Ifitm3 PE=1 SV=1	4	4	3	1	4	4	3	48.2	48.2	42.3	14.954	137	137
O89109	KCNN4	Intermediate conductance calcium-activated potassium channel protein 4 OS=Mus musculus OX=10090 GN=Kcnn4 PE=2 SV=1	2	2	2	1	2	2	2	4.5	4.5	4.5	47.783	425	425
Q9CX00	IST1	IST1 homolog OS=Mus musculus OX=10090 GN=Ist1 PE=1 SV=1	5	5	5	1	5	5	5	15.7	15.7	15.7	39.468	362	362
Q02257	PLAK	Junction plakoglobin OS=Mus musculus OX=10090 GN=Jup PE=1 SV=3	3	3	3	1	3	3	3	5	5	5	81.8	745	745
O88792	JAM1	Junctional adhesion molecule A OS=Mus musculus OX=10090 GN=F11r PE=1 SV=2	3	3	3	1	3	3	3	13.3	13.3	13.3	32.423	300	300
Q9D3R6	KATL2	Katanin p60 ATPase-containing subunit A-like 2 OS=Mus musculus OX=10090 GN=Katnal2 PE=2 SV=2	1	1	1	2	1	1	1	2.2	2.2	2.2	61.152	539	539
Q8K201	KCT2	Keratinocyte-associated transmembrane protein 2 OS=Mus musculus OX=10090 GN=Kct2 PE=1 SV=2	2	2	2	1	2	2	2	8.9	8.9	8.9	28.05	259	259
Q80W68	KIRR1	Kin of IRRE-like protein 1 OS=Mus musculus OX=10090 GN=Kirrel1 PE=1 SV=1	14	14	14	1	14	14	14	20.5	20.5	20.5	87.175	789	789
Q60575	KIF1B	Kinesin-like protein KIF1B OS=Mus musculus OX=10090 GN=Kif1b PE=1 SV=2	2	2	2	3	2	2	2	1.3	1.3	1.3	204.08	1816	1816
E9Q5G3	KIF23	Kinesin-like protein KIF23 OS=Mus musculus OX=10090 GN=Kif23 PE=1 SV=1	5	5	5	1	5	5	5	6.9	6.9	6.9	108.77	953	953
P21956	MFGM	Lactadherin OS=Mus musculus OX=10090 GN=Mfge8 PE=1 SV=3	22	22	22	1	22	22	22	39.7	39.7	39.7	51.24	463	463
Q9CPU0	LGUL	Lactoylglutathione lyase OS=Mus musculus OX=10090 GN=Glo1 PE=1 SV=3	2	2	2	1	2	2	2	10.3	10.3	10.3	20.809	184	184
Q9Z127	LAT1	Large neutral amino acids transporter small subunit 1 OS=Mus musculus OX=10090 GN=Slc7a5 PE=1 SV=2	2	2	2	1	2	2	2	3.1	3.1	3.1	55.872	512	512
Q3UVD5	LGR6	Leucine-rich repeat-containing G-protein coupled receptor 6 OS=Mus musculus OX=10090 GN=Lgr6 PE=2 SV=1	2	2	2	1	2	2	2	3.5	3.5	3.5	104.27	967	967
Q8C129	LCAP	Leucyl-cystinyl aminopeptidase OS=Mus musculus OX=10090 GN=Lnpep PE=1 SV=1	13	13	13	1	13	13	13	15.2	15.2	15.2	117.3	1025	1025
Q61735	CD47	Leukocyte surface antigen CD47 OS=Mus musculus OX=10090 GN=Cd47 PE=1 SV=2	3	3	3	1	3	3	3	12.2	12.2	12.2	33.097	303	303
Q61792	LASP1	LIM and SH3 domain protein 1 OS=Mus musculus OX=10090 GN=Lasp1 PE=1 SV=1	4	4	4	1	4	4	4	19.4	19.4	19.4	29.994	263	263
O35711	LIPB2	Liprin-beta-2 OS=Mus musculus OX=10090 GN=Ppfibp2 PE=1 SV=3	1	1	1	2	1	1	1	1.4	1.4	1.4	98.752	882	882
P06151	LDHA	L-lactate dehydrogenase A chain OS=Mus musculus OX=10090 GN=Ldha PE=1 SV=3	13	13	13	2	13	13	13	41.3	41.3	41.3	36.498	332	332
P35951	LDLR	Low-density lipoprotein receptor OS=Mus musculus OX=10090 GN=Ldlr PE=1 SV=2	4	4	4	1	4	4	4	5.3	5.3	5.3	94.946	862	862
O88572	LRP6	Low-density lipoprotein receptor-related protein 6 OS=Mus musculus OX=10090 GN=Lrp6 PE=1 SV=1	2	2	2	1	2	2	2	1.5	1.5	1.5	180.25	1613	1613
Q924X6	LRP8	Low-density lipoprotein receptor-related protein 8 OS=Mus musculus OX=10090 GN=Lrp8 PE=1 SV=2	2	2	2	1	2	2	2	2.3	2.3	2.3	109.82	996	996
Q60767	LY75	Lymphocyte antigen 75 OS=Mus musculus OX=10090 GN=Ly75 PE=1 SV=2	11	11	11	1	11	11	11	7.2	7.2	7.2	197.35	1723	1723
P61793	LPAR1	Lysophosphatidic acid receptor 1 OS=Mus musculus OX=10090 GN=Lpar1 PE=1 SV=1	2	2	2	1	2	2	2	5.5	5.5	5.5	41.119	364	364
P11438	LAMP1	Lysosome-associated membrane glycoprotein 1 OS=Mus musculus OX=10090 GN=Lamp1 PE=1 SV=2	2	2	2	1	2	2	2	6.7	6.7	6.7	43.865	406	406
P24452	CAPG	Macrophage-capping protein OS=Mus musculus OX=10090 GN=Capg PE=1 SV=2	4	4	4	1	4	4	4	15.6	15.6	15.6	39.24	352	352
Q9JLB0	MPP6	MAGUK p55 subfamily member 6 OS=Mus musculus OX=10090 GN=Mpp6 PE=1 SV=1	3	3	3	1	3	3	3	6.7	6.7	6.7	62.63	553	553
Q9EQK5	MVP	Major vault protein OS=Mus musculus OX=10090 GN=Mvp PE=1 SV=4	13	13	13	1	13	13	13	20.2	20.2	20.2	95.923	861	861
P14152	MDHC	Malate dehydrogenase, cytoplasmic OS=Mus musculus OX=10090 GN=Mdh1 PE=1 SV=3	3	3	3	1	3	3	3	10.5	10.5	10.5	36.511	334	334
P53690	MMP14	Matrix metalloproteinase-14 OS=Mus musculus OX=10090 GN=Mmp14 PE=2 SV=3	8	8	8	1	8	8	8	13.4	13.4	13.4	65.918	582	582
Q9CWR7	STEA1	Metalloreductase STEAP1 OS=Mus musculus OX=10090 GN=Steap1 PE=1 SV=2	3	3	3	1	3	3	3	8.3	8.3	8.3	39.292	339	339
Q8BWB6	STEA2	Metalloreductase STEAP2 OS=Mus musculus OX=10090 GN=Steap2 PE=1 SV=1	2	2	2	1	2	2	2	5.3	5.3	5.3	55.76	489	489
Q8CI59	STEA3	Metalloreductase STEAP3 OS=Mus musculus OX=10090 GN=Steap3 PE=1 SV=1	5	5	5	1	5	5	5	15.8	15.8	15.8	54.748	488	488
Q8VDV8	MITD1	MIT domain-containing protein 1 OS=Mus musculus OX=10090 GN=Mitd1 PE=1 SV=1	2	2	2	1	2	2	2	14.1	14.1	14.1	28.847	249	249
P63085	MK01	Mitogen-activated protein kinase 1 OS=Mus musculus OX=10090 GN=Mapk1 PE=1 SV=3	3	3	3	1	3	3	3	7.5	7.5	7.5	41.275	358	358
P47811	MK14	Mitogen-activated protein kinase 14 OS=Mus musculus OX=10090 GN=Mapk14 PE=1 SV=3	2	2	2	1	2	2	2	7.8	7.8	7.8	41.287	360	360
P97820	M4K4	Mitogen-activated protein kinase kinase kinase kinase 4 OS=Mus musculus OX=10090 GN=Map4k4 PE=1 SV=1	9	9	9	3	9	9	9	8.8	8.8	8.8	140.6	1233	1233
P10404	ENV1	MLV-related proviral Env polyprotein OS=Mus musculus OX=10090 PE=1 SV=3	10	10	10	2	10	10	10	14.5	14.5	14.5	69.612	641	641
Q921Y0	MOB1A	MOB kinase activator 1A OS=Mus musculus OX=10090 GN=Mob1a PE=2 SV=3	2	2	2	2	2	2	2	10.6	10.6	10.6	25.079	216	216
P26041	MOES	Moesin OS=Mus musculus OX=10090 GN=Msn PE=1 SV=3	37	37	29	1	37	37	29	57.2	57.2	46.8	67.766	577	577
P53986	MOT1	Monocarboxylate transporter 1 OS=Mus musculus OX=10090 GN=Slc16a1 PE=1 SV=1	6	6	6	1	6	6	6	13.4	13.4	13.4	53.267	493	493
P57787	MOT4	Monocarboxylate transporter 4 OS=Mus musculus OX=10090 GN=Slc16a3 PE=1 SV=1	5	5	5	1	5	5	5	13.6	13.6	13.6	50.373	470	470
P10810	CD14	Monocyte differentiation antigen CD14 OS=Mus musculus OX=10090 GN=Cd14 PE=1 SV=1	4	4	4	1	4	4	4	12.6	12.6	12.6	39.203	366	366
P06795	MDR1B	Multidrug resistance protein 1B OS=Mus musculus OX=10090 GN=Abcb1b PE=1 SV=1	6	6	6	2	6	6	6	7.1	7.1	7.1	140.99	1276	1276
O35379	MRP1	Multidrug resistance-associated protein 1 OS=Mus musculus OX=10090 GN=Abcc1 PE=1 SV=1	12	12	12	1	12	12	12	11.3	11.3	11.3	171.18	1528	1528
Q9DCL9	PUR6	Multifunctional protein ADE2 OS=Mus musculus OX=10090 GN=Paics PE=1 SV=4	2	2	2	1	2	2	2	5.9	5.9	5.9	47.006	425	425
Q78HU3	MB12A	Multivesicular body subunit 12A OS=Mus musculus OX=10090 GN=Mvb12a PE=1 SV=1	2	2	2	1	2	2	2	11.8	11.8	11.8	28.705	271	271
Q6KAU4	MB12B	Multivesicular body subunit 12B OS=Mus musculus OX=10090 GN=Mvb12b PE=1 SV=2	4	4	4	1	4	4	4	30.9	30.9	30.9	35.411	317	317
Q99KX1	MLF2	Myeloid leukemia factor 2 OS=Mus musculus OX=10090 GN=Mlf2 PE=1 SV=1	3	3	3	1	3	3	3	19.4	19.4	19.4	28.055	247	247
O35682	MYADM	Myeloid-associated differentiation marker OS=Mus musculus OX=10090 GN=Myadm PE=1 SV=2	5	5	5	1	5	5	5	15.9	15.9	15.9	35.284	320	320
Q69ZN7	MYOF	Myoferlin OS=Mus musculus OX=10090 GN=Myof PE=1 SV=2	61	61	61	2	61	61	61	35.1	35.1	35.1	233.32	2048	2048
P05977	MYL1	Myosin light chain 1/3, skeletal muscle isoform OS=Mus musculus OX=10090 GN=Myl1 PE=1 SV=2	1	1	1	2	1	1	1	8.5	8.5	8.5	20.594	188	188
Q60605	MYL6	Myosin light polypeptide 6 OS=Mus musculus OX=10090 GN=Myl6 PE=1 SV=3	4	4	4	1	4	4	4	31.8	31.8	31.8	16.93	151	151
Q3THE2	ML12B	Myosin regulatory light chain 12B OS=Mus musculus OX=10090 GN=Myl12b PE=1 SV=2	2	2	2	2	2	2	2	17.4	17.4	17.4	19.779	172	172
Q8VDD5	MYH9	Myosin-9 OS=Mus musculus OX=10090 GN=Myh9 PE=1 SV=4	41	41	37	3	41	41	37	30.3	30.3	27.8	226.37	1960	1960
P26645	MARCS	Myristoylated alanine-rich C-kinase substrate OS=Mus musculus OX=10090 GN=Marcks PE=1 SV=2	8	8	8	1	8	8	8	42.4	42.4	42.4	29.661	309	309
P70441	NHRF1	Na(+)/H(+) exchange regulatory cofactor NHE-RF1 OS=Mus musculus OX=10090 GN=Slc9a3r1 PE=1 SV=3	6	6	6	1	6	6	6	23.1	23.1	23.1	38.6	355	355
P28660	NCKP1	Nck-associated protein 1 OS=Mus musculus OX=10090 GN=Nckap1 PE=1 SV=2	18	18	17	1	18	18	17	19.1	19.1	18.4	128.78	1128	1128
Q9DBH0	WWP2	NEDD4-like E3 ubiquitin-protein ligase WWP2 OS=Mus musculus OX=10090 GN=Wwp2 PE=1 SV=1	3	3	3	1	3	3	3	4.3	4.3	4.3	98.76	870	870
P97798	NEO1	Neogenin OS=Mus musculus OX=10090 GN=Neo1 PE=1 SV=1	4	4	4	1	4	4	4	4.3	4.3	4.3	163.16	1493	1493
Q01705	NOTC1	Neurogenic locus notch homolog protein 1 OS=Mus musculus OX=10090 GN=Notch1 PE=1 SV=3	3	3	3	1	3	3	3	1.7	1.7	1.7	270.83	2531	2531
O35516	NOTC2	Neurogenic locus notch homolog protein 2 OS=Mus musculus OX=10090 GN=Notch2 PE=1 SV=2	4	4	4	1	4	4	4	2.5	2.5	2.5	265.63	2473	2473
P05480	SRC	Neuronal proto-oncogene tyrosine-protein kinase Src OS=Mus musculus OX=10090 GN=Src PE=1 SV=4	4	4	3	2	4	4	3	10.4	10.4	8.3	60.644	541	541
P97333	NRP1	Neuropilin-1 OS=Mus musculus OX=10090 GN=Nrp1 PE=1 SV=2	16	16	16	1	16	16	16	24.9	24.9	24.9	103	923	923
O35375	NRP2	Neuropilin-2 OS=Mus musculus OX=10090 GN=Nrp2 PE=1 SV=2	18	18	18	1	18	18	18	25.5	25.5	25.5	104.63	931	931
P97300	NPTN	Neuroplastin OS=Mus musculus OX=10090 GN=Nptn PE=1 SV=3	3	3	3	1	3	3	3	7.3	7.3	7.3	44.373	397	397
O35874	SATT	Neutral amino acid transporter A OS=Mus musculus OX=10090 GN=Slc1a4 PE=1 SV=1	5	5	5	1	5	5	5	13.9	13.9	13.9	56.061	532	532
P51912	AAAT	Neutral amino acid transporter B(0) OS=Mus musculus OX=10090 GN=Slc1a5 PE=1 SV=2	4	4	4	1	4	4	4	10.3	10.3	10.3	58.482	553	553
Q8R1F1	NIBL1	Niban-like protein 1 OS=Mus musculus OX=10090 GN=Fam129b PE=1 SV=2	12	12	12	1	12	12	12	23.8	23.8	23.8	84.818	749	749
P57716	NICA	Nicastrin OS=Mus musculus OX=10090 GN=Ncstn PE=1 SV=3	7	7	7	1	7	7	7	9.9	9.9	9.9	78.491	708	708
P10493	NID1	Nidogen-1 OS=Mus musculus OX=10090 GN=Nid1 PE=1 SV=2	3	3	3	1	3	3	3	3.5	3.5	3.5	136.54	1245	1245
P62960	YBOX1	Nuclease-sensitive element-binding protein 1 OS=Mus musculus OX=10090 GN=Ybx1 PE=1 SV=3	3	3	3	2	3	3	3	21.7	21.7	21.7	35.73	322	322
P28656	NP1L1	Nucleosome assembly protein 1-like 1 OS=Mus musculus OX=10090 GN=Nap1l1 PE=1 SV=2	3	3	3	2	3	3	3	10.2	10.2	10.2	45.345	391	391
Q62422	OSTF1	Osteoclast-stimulating factor 1 OS=Mus musculus OX=10090 GN=Ostf1 PE=1 SV=2	2	2	2	1	2	2	2	8.8	8.8	8.8	23.782	215	215
Q9Z1M0	P2RX7	P2X purinoceptor 7 OS=Mus musculus OX=10090 GN=P2rx7 PE=1 SV=2	3	3	3	1	3	3	3	8.1	8.1	8.1	68.388	595	595
Q8VDZ4	ZDHC5	Palmitoyltransferase ZDHHC5 OS=Mus musculus OX=10090 GN=Zdhhc5 PE=1 SV=1	7	7	7	1	7	7	7	16.8	16.8	16.8	77.5	715	715
Q9Z0P4	PALM	Paralemmin-1 OS=Mus musculus OX=10090 GN=Palm PE=1 SV=1	4	4	4	1	4	4	4	16.2	16.2	16.2	41.614	383	383
Q9Z0G0	GIPC1	PDZ domain-containing protein GIPC1 OS=Mus musculus OX=10090 GN=Gipc1 PE=1 SV=1	4	4	4	1	4	4	4	12	12	12	36.129	333	333
P17742	PPIA	Peptidyl-prolyl cis-trans isomerase A OS=Mus musculus OX=10090 GN=Ppia PE=1 SV=2	9	9	9	1	9	9	9	43.9	43.9	43.9	17.971	164	164
P26883	FKB1A	Peptidyl-prolyl cis-trans isomerase FKBP1A OS=Mus musculus OX=10090 GN=Fkbp1a PE=1 SV=2	2	2	2	1	2	2	2	25	25	25	11.922	108	108
O70589	CSKP	Peripheral plasma membrane protein CASK OS=Mus musculus OX=10090 GN=Cask PE=1 SV=2	6	6	6	1	6	6	6	10.6	10.6	10.6	105.11	926	926
P35700	PRDX1	Peroxiredoxin-1 OS=Mus musculus OX=10090 GN=Prdx1 PE=1 SV=1	6	6	6	1	6	6	6	28.1	28.1	28.1	22.176	199	199
Q61171	PRDX2	Peroxiredoxin-2 OS=Mus musculus OX=10090 GN=Prdx2 PE=1 SV=3	4	4	4	1	4	4	4	29.3	29.3	29.3	21.778	198	198
P99029	PRDX5	Peroxiredoxin-5, mitochondrial OS=Mus musculus OX=10090 GN=Prdx5 PE=1 SV=2	2	2	2	1	2	2	2	13.8	13.8	13.8	21.897	210	210
O08709	PRDX6	Peroxiredoxin-6 OS=Mus musculus OX=10090 GN=Prdx6 PE=1 SV=3	4	4	4	1	4	4	4	26.3	26.3	26.3	24.87	224	224
Q501J7	PHAR4	Phosphatase and actin regulator 4 OS=Mus musculus OX=10090 GN=Phactr4 PE=1 SV=2	3	3	3	1	3	3	3	5.8	5.8	5.8	76.631	694	694
E9Q3L2	PI4KA	Phosphatidylinositol 4-kinase alpha OS=Mus musculus OX=10090 GN=Pi4ka PE=1 SV=2	2	2	2	1	2	2	2	1.2	1.2	1.2	237.04	2105	2105
Q7M6Y3	PICAL	Phosphatidylinositol-binding clathrin assembly protein OS=Mus musculus OX=10090 GN=Picalm PE=1 SV=1	2	2	2	1	2	2	2	4.2	4.2	4.2	71.543	660	660
Q9D0F9	PGM1	Phosphoglucomutase-1 OS=Mus musculus OX=10090 GN=Pgm1 PE=1 SV=4	5	5	5	1	5	5	5	12.8	12.8	12.8	61.417	562	562
P09411	PGK1	Phosphoglycerate kinase 1 OS=Mus musculus OX=10090 GN=Pgk1 PE=1 SV=4	12	12	12	2	12	12	12	41.5	41.5	41.5	44.55	417	417
Q9DBJ1	PGAM1	Phosphoglycerate mutase 1 OS=Mus musculus OX=10090 GN=Pgam1 PE=1 SV=3	9	9	9	2	9	9	9	45.7	45.7	45.7	28.832	254	254
Q9DAX2	PLPP2	Phospholipid phosphatase 2 OS=Mus musculus OX=10090 GN=Plpp2 PE=1 SV=1	2	2	2	1	2	2	2	11.6	11.6	11.6	31.193	276	276
Q9JJ00	PLS1	Phospholipid scramblase 1 OS=Mus musculus OX=10090 GN=Plscr1 PE=1 SV=1	3	3	3	1	3	3	3	11.3	11.3	11.3	35.914	328	328
Q9DCW2	PLS2	Phospholipid scramblase 2 OS=Mus musculus OX=10090 GN=Plscr2 PE=1 SV=3	2	2	2	1	2	2	2	4.9	4.9	4.9	34.052	307	307
Q99K85	SERC	Phosphoserine aminotransferase OS=Mus musculus OX=10090 GN=Psat1 PE=1 SV=1	5	5	5	1	5	5	5	15.1	15.1	15.1	40.472	370	370
G5E829	AT2B1	Plasma membrane calcium-transporting ATPase 1 OS=Mus musculus OX=10090 GN=Atp2b1 PE=1 SV=1	16	16	10	2	16	16	10	18	18	11.8	134.75	1220	1220
Q6Q477	AT2B4	Plasma membrane calcium-transporting ATPase 4 OS=Mus musculus OX=10090 GN=Atp2b4 PE=1 SV=1	8	2	2	1	8	2	2	8.4	2.2	2.2	133.07	1205	1205
Q61233	PLSL	Plastin-2 OS=Mus musculus OX=10090 GN=Lcp1 PE=1 SV=4	10	6	6	1	10	6	6	17.9	11.2	11.2	70.148	627	627
Q99K51	PLST	Plastin-3 OS=Mus musculus OX=10090 GN=Pls3 PE=1 SV=3	16	16	12	2	16	16	12	30	30	23.3	70.741	630	630
Q08857	CD36	Platelet glycoprotein 4 OS=Mus musculus OX=10090 GN=Cd36 PE=1 SV=2	4	4	4	1	4	4	4	10.8	10.8	10.8	52.697	472	472
Q8K124	PKHO2	Pleckstrin homology domain-containing family O member 2 OS=Mus musculus OX=10090 GN=Plekho2 PE=1 SV=1	2	2	2	1	2	2	2	5.3	5.3	5.3	53.872	495	495
Q9QXS1	PLEC	Plectin OS=Mus musculus OX=10090 GN=Plec PE=1 SV=3	5	5	5	2	5	5	5	2	2	2	534.18	4691	4691
P70206	PLXA1	Plexin-A1 OS=Mus musculus OX=10090 GN=Plxna1 PE=1 SV=1	15	15	14	3	15	15	14	11.4	11.4	10.8	211.1	1894	1894
P70207	PLXA2	Plexin-A2 OS=Mus musculus OX=10090 GN=Plxna2 PE=1 SV=2	3	2	2	1	3	2	2	2.1	1.6	1.6	211.53	1894	1894
B2RXS4	PLXB2	Plexin-B2 OS=Mus musculus OX=10090 GN=Plxnb2 PE=1 SV=1	26	26	26	1	26	26	26	18.5	18.5	18.5	206.23	1842	1842
P60335	PCBP1	Poly(rC)-binding protein 1 OS=Mus musculus OX=10090 GN=Pcbp1 PE=1 SV=1	3	2	2	2	3	2	2	18	12.4	12.4	37.497	356	356
Q61990	PCBP2	Poly(rC)-binding protein 2 OS=Mus musculus OX=10090 GN=Pcbp2 PE=1 SV=1	3	3	2	1	3	3	2	15.5	15.5	9.9	38.221	362	362
P29341	PABP1	Polyadenylate-binding protein 1 OS=Mus musculus OX=10090 GN=Pabpc1 PE=1 SV=2	19	19	19	1	19	19	19	36	36	36	70.67	636	636
P0CG49	UBB	Polyubiquitin-B OS=Mus musculus OX=10090 GN=Ubb PE=2 SV=1	7	7	7	4	7	7	7	74.1	74.1	74.1	34.368	305	305
P49769	PSN1	Presenilin-1 OS=Mus musculus OX=10090 GN=Psen1 PE=1 SV=1	3	3	3	2	3	3	3	10.1	10.1	10.1	52.639	467	467
Q8R3P2	DTX2	Probable E3 ubiquitin-protein ligase DTX2 OS=Mus musculus OX=10090 GN=Dtx2 PE=1 SV=2	2	2	2	1	2	2	2	3.7	3.7	3.7	67.195	619	619
P62962	PROF1	Profilin-1 OS=Mus musculus OX=10090 GN=Pfn1 PE=1 SV=2	6	6	3	1	6	6	3	49.3	49.3	20.7	14.957	140	140
Q9WU78	PDC6I	Programmed cell death 6-interacting protein OS=Mus musculus OX=10090 GN=Pdcd6ip PE=1 SV=3	54	54	54	1	54	54	54	55.9	55.9	55.9	96.023	869	869
Q8VE70	PDC10	Programmed cell death protein 10 OS=Mus musculus OX=10090 GN=Pdcd10 PE=1 SV=1	4	4	4	1	4	4	4	30.2	30.2	30.2	24.715	212	212
P12815	PDCD6	Programmed cell death protein 6 OS=Mus musculus OX=10090 GN=Pdcd6 PE=1 SV=2	2	2	2	1	2	2	2	22.5	22.5	22.5	21.867	191	191
Q9JHZ2	ANKH	Progressive ankylosis protein OS=Mus musculus OX=10090 GN=Ankh PE=2 SV=1	13	13	13	1	13	13	13	24.2	24.2	24.2	54.297	492	492
Q91ZX7	LRP1	Prolow-density lipoprotein receptor-related protein 1 OS=Mus musculus OX=10090 GN=Lrp1 PE=1 SV=1	5	5	5	1	5	5	5	1.6	1.6	1.6	504.74	4545	4545
Q9QUR6	PPCE	Prolyl endopeptidase OS=Mus musculus OX=10090 GN=Prep PE=1 SV=1	4	4	4	1	4	4	4	7.3	7.3	7.3	80.751	710	710
Q9WV91	FPRP	Prostaglandin F2 receptor negative regulator OS=Mus musculus OX=10090 GN=Ptgfrn PE=1 SV=2	36	36	36	1	36	36	36	42.5	42.5	42.5	98.72	879	879
Q9R1P4	PSA1	Proteasome subunit alpha type-1 OS=Mus musculus OX=10090 GN=Psma1 PE=1 SV=1	2	2	2	1	2	2	2	7.6	7.6	7.6	29.546	263	263
P49722	PSA2	Proteasome subunit alpha type-2 OS=Mus musculus OX=10090 GN=Psma2 PE=1 SV=3	2	2	2	1	2	2	2	12	12	12	25.926	234	234
Q9R1P0	PSA4	Proteasome subunit alpha type-4 OS=Mus musculus OX=10090 GN=Psma4 PE=1 SV=1	3	3	3	1	3	3	3	12.3	12.3	12.3	29.47	261	261
Q9Z2U0	PSA7	Proteasome subunit alpha type-7 OS=Mus musculus OX=10090 GN=Psma7 PE=1 SV=1	5	5	5	2	5	5	5	28.2	28.2	28.2	27.855	248	248
Q9R1P3	PSB2	Proteasome subunit beta type-2 OS=Mus musculus OX=10090 GN=Psmb2 PE=1 SV=1	2	2	2	1	2	2	2	12.4	12.4	12.4	22.906	201	201
O55234	PSB5	Proteasome subunit beta type-5 OS=Mus musculus OX=10090 GN=Psmb5 PE=1 SV=3	2	2	2	1	2	2	2	10.2	10.2	10.2	28.532	264	264
P27773	PDIA3	Protein disulfide-isomerase A3 OS=Mus musculus OX=10090 GN=Pdia3 PE=1 SV=2	3	3	3	1	3	3	3	5.5	5.5	5.5	56.678	505	505
Q8BG67	EFR3A	Protein EFR3 homolog A OS=Mus musculus OX=10090 GN=Efr3a PE=1 SV=1	4	4	4	1	4	4	4	6.1	6.1	6.1	92.612	819	819
Q8K2Y3	EVA1B	Protein eva-1 homolog B OS=Mus musculus OX=10090 GN=Eva1b PE=1 SV=1	2	2	2	1	2	2	2	10.4	10.4	10.4	18.291	164	164
Q8C0Z1	F234A	Protein FAM234A OS=Mus musculus OX=10090 GN=Fam234a PE=1 SV=1	7	7	7	1	7	7	7	13.2	13.2	13.2	60.575	555	555
Q921M7	FA49B	Protein FAM49B OS=Mus musculus OX=10090 GN=Fam49b PE=1 SV=1	12	12	12	2	12	12	12	51.9	51.9	51.9	36.776	324	324
Q9WVE8	PACN2	Protein kinase C and casein kinase substrate in neurons protein 2 OS=Mus musculus OX=10090 GN=Pacsin2 PE=1 SV=1	5	5	5	1	5	5	5	10.7	10.7	10.7	55.832	486	486
O88952	LIN7C	Protein lin-7 homolog C OS=Mus musculus OX=10090 GN=Lin7c PE=1 SV=2	3	3	3	2	3	3	3	17.8	17.8	17.8	21.834	197	197
Q62433	NDRG1	Protein NDRG1 OS=Mus musculus OX=10090 GN=Ndrg1 PE=1 SV=1	5	5	5	1	5	5	5	20.3	20.3	20.3	43.008	394	394
Q3UW53	NIBAN	Protein Niban OS=Mus musculus OX=10090 GN=Fam129a PE=1 SV=2	4	4	4	1	4	4	4	6	6	6	102.65	926	926
Q3UM45	PP1R7	Protein phosphatase 1 regulatory subunit 7 OS=Mus musculus OX=10090 GN=Ppp1r7 PE=1 SV=2	2	2	2	1	2	2	2	8	8	8	41.291	361	361
P08207	S10AA	Protein S100-A10 OS=Mus musculus OX=10090 GN=S100a10 PE=1 SV=2	4	4	4	1	4	4	4	49.5	49.5	49.5	11.186	97	97
P50543	S10AB	Protein S100-A11 OS=Mus musculus OX=10090 GN=S100a11 PE=1 SV=1	2	2	2	1	2	2	2	26.5	26.5	26.5	11.083	98	98
P07091	S10A4	Protein S100-A4 OS=Mus musculus OX=10090 GN=S100a4 PE=1 SV=1	4	4	4	1	4	4	4	40.6	40.6	40.6	11.721	101	101
Q3TH73	TTYH2	Protein tweety homolog 2 OS=Mus musculus OX=10090 GN=Ttyh2 PE=1 SV=1	3	3	3	1	3	3	3	6.6	6.6	6.6	59.007	532	532
Q9EPK2	XRP2	Protein XRP2 OS=Mus musculus OX=10090 GN=Rp2 PE=1 SV=3	2	2	2	1	2	2	2	4.9	4.9	4.9	39.376	347	347
Q11011	PSA	Puromycin-sensitive aminopeptidase OS=Mus musculus OX=10090 GN=Npepps PE=1 SV=2	2	2	2	1	2	2	2	3.3	3.3	3.3	103.32	920	920
P23249	MOV10	Putative helicase MOV-10 OS=Mus musculus OX=10090 GN=Mov10 PE=1 SV=2	28	28	28	1	28	28	28	35.7	35.7	35.7	113.58	1004	1004
Q9Z2Y8	PLPHP	Pyridoxal phosphate homeostasis protein OS=Mus musculus OX=10090 GN=Plpbp PE=1 SV=1	2	2	2	1	2	2	2	10.6	10.6	10.6	30.048	274	274
P52480	KPYM	Pyruvate kinase PKM OS=Mus musculus OX=10090 GN=Pkm PE=1 SV=4	22	22	22	2	22	22	22	51.2	51.2	51.2	57.844	531	531
Q61598	GDIB	Rab GDP dissociation inhibitor beta OS=Mus musculus OX=10090 GN=Gdi2 PE=1 SV=1	16	16	16	2	16	16	16	46.7	46.7	46.7	50.537	445	445
Q9WVM1	RGAP1	Rac GTPase-activating protein 1 OS=Mus musculus OX=10090 GN=Racgap1 PE=1 SV=1	6	6	6	1	6	6	6	19.6	19.6	19.6	70.158	628	628
P26043	RADI	Radixin OS=Mus musculus OX=10090 GN=Rdx PE=1 SV=3	23	14	14	1	23	14	14	39.1	27.3	27.3	68.542	583	583
Q60790	RASA3	Ras GTPase-activating protein 3 OS=Mus musculus OX=10090 GN=Rasa3 PE=1 SV=2	3	3	3	1	3	3	3	4.3	4.3	4.3	95.986	834	834
Q9JKF1	IQGA1	Ras GTPase-activating-like protein IQGAP1 OS=Mus musculus OX=10090 GN=Iqgap1 PE=1 SV=2	41	41	41	2	41	41	41	37.2	37.2	37.2	188.74	1657	1657
P63001	RAC1	Ras-related C3 botulinum toxin substrate 1 OS=Mus musculus OX=10090 GN=Rac1 PE=1 SV=1	4	4	4	3	4	4	4	18.2	18.2	18.2	21.45	192	192
P61027	RAB10	Ras-related protein Rab-10 OS=Mus musculus OX=10090 GN=Rab10 PE=1 SV=1	9	9	8	1	9	9	8	51	51	45.5	22.541	200	200
Q91V41	RAB14	Ras-related protein Rab-14 OS=Mus musculus OX=10090 GN=Rab14 PE=1 SV=3	8	8	8	1	8	8	8	54.4	54.4	54.4	23.897	215	215
P35293	RAB18	Ras-related protein Rab-18 OS=Mus musculus OX=10090 GN=Rab18 PE=1 SV=2	3	3	3	1	3	3	3	10.7	10.7	10.7	23.035	206	206
P62821	RAB1A	Ras-related protein Rab-1A OS=Mus musculus OX=10090 GN=Rab1A PE=1 SV=3	7	6	4	2	7	6	4	43.4	38	24.9	22.677	205	205
Q9D1G1	RAB1B	Ras-related protein Rab-1B OS=Mus musculus OX=10090 GN=Rab1b PE=1 SV=1	6	3	3	1	6	3	3	42.8	23.9	23.9	22.187	201	201
P35282	RAB21	Ras-related protein Rab-21 OS=Mus musculus OX=10090 GN=Rab21 PE=1 SV=4	3	3	3	1	3	3	3	16.7	16.7	16.7	24.106	222	222
P53994	RAB2A	Ras-related protein Rab-2A OS=Mus musculus OX=10090 GN=Rab2a PE=1 SV=1	6	6	6	2	6	6	6	34	34	34	23.547	212	212
Q921E2	RAB31	Ras-related protein Rab-31 OS=Mus musculus OX=10090 GN=Rab31 PE=1 SV=1	3	3	3	1	3	3	3	23.2	23.2	23.2	21.331	194	194
Q64008	RAB34	Ras-related protein Rab-34 OS=Mus musculus OX=10090 GN=Rab34 PE=1 SV=2	6	6	6	1	6	6	6	22.8	22.8	22.8	29.1	259	259
Q6PHN9	RAB35	Ras-related protein Rab-35 OS=Mus musculus OX=10090 GN=Rab35 PE=1 SV=1	7	7	7	2	7	7	7	37.8	37.8	37.8	23.025	201	201
Q9CQD1	RAB5A	Ras-related protein Rab-5A OS=Mus musculus OX=10090 GN=Rab5a PE=1 SV=1	5	3	3	1	5	3	3	27.4	17.7	17.7	23.598	215	215
P61021	RAB5B	Ras-related protein Rab-5B OS=Mus musculus OX=10090 GN=Rab5b PE=1 SV=1	4	2	2	1	4	2	2	25.1	15.3	15.3	23.707	215	215
P35278	RAB5C	Ras-related protein Rab-5C OS=Mus musculus OX=10090 GN=Rab5c PE=1 SV=2	9	9	7	1	9	9	7	60.6	60.6	50.9	23.412	216	216
P35279	RAB6A	Ras-related protein Rab-6A OS=Mus musculus OX=10090 GN=Rab6a PE=1 SV=4	5	5	5	3	5	5	5	28.8	28.8	28.8	23.59	208	208
P51150	RAB7A	Ras-related protein Rab-7a OS=Mus musculus OX=10090 GN=Rab7a PE=1 SV=2	8	8	8	1	8	8	8	52.7	52.7	52.7	23.489	207	207
P55258	RAB8A	Ras-related protein Rab-8A OS=Mus musculus OX=10090 GN=Rab8a PE=1 SV=2	6	3	3	1	6	3	3	35.7	19.3	19.3	23.668	207	207
P61028	RAB8B	Ras-related protein Rab-8B OS=Mus musculus OX=10090 GN=Rab8b PE=1 SV=1	7	6	4	6	7	6	4	39.6	34.3	23.2	23.603	207	207
P63321	RALA	Ras-related protein Ral-A OS=Mus musculus OX=10090 GN=Rala PE=1 SV=1	7	2	2	1	7	2	2	42.2	11.2	11.2	23.553	206	206
Q9JIW9	RALB	Ras-related protein Ral-B OS=Mus musculus OX=10090 GN=Ralb PE=1 SV=1	8	8	3	1	8	8	3	49	49	18	23.349	206	206
Q99JI6	RAP1B	Ras-related protein Rap-1b OS=Mus musculus OX=10090 GN=Rap1b PE=1 SV=2	9	9	2	1	9	9	2	41.3	41.3	8.2	20.825	184	184
Q80ZJ1	RAP2A	Ras-related protein Rap-2a OS=Mus musculus OX=10090 GN=Rap2a PE=1 SV=2	6	2	2	1	6	2	2	41	14.8	14.8	20.642	183	183
P61226	RAP2B	Ras-related protein Rap-2b OS=Mus musculus OX=10090 GN=Rap2b PE=1 SV=1	7	7	3	1	7	7	3	45.9	45.9	19.7	20.504	183	183
P10833	RRAS	Ras-related protein R-Ras OS=Mus musculus OX=10090 GN=Rras PE=1 SV=1	5	2	2	1	5	2	2	30.3	15.6	15.6	23.764	218	218
P62071	RRAS2	Ras-related protein R-Ras2 OS=Mus musculus OX=10090 GN=Rras2 PE=1 SV=1	7	7	4	1	7	7	4	38.2	38.2	22.5	23.399	204	204
P18052	PTPRA	Receptor-type tyrosine-protein phosphatase alpha OS=Mus musculus OX=10090 GN=Ptpra PE=1 SV=3	7	7	7	1	7	7	7	12.3	12.3	12.3	93.696	829	829
A2A8L5	PTPRF	Receptor-type tyrosine-protein phosphatase F OS=Mus musculus OX=10090 GN=Ptprf PE=1 SV=1	5	5	4	2	5	5	4	4.4	4.4	3.3	211.49	1898	1898
P35822	PTPRK	Receptor-type tyrosine-protein phosphatase kappa OS=Mus musculus OX=10090 GN=Ptprk PE=1 SV=1	3	3	3	1	3	3	3	3.2	3.2	3.2	164.18	1457	1457
Q9CZQ6	RAE1E	Retinoic acid early-inducible protein 1-epsilon OS=Mus musculus OX=10090 GN=Raet1e PE=1 SV=1	2	2	2	5	2	2	2	9.6	9.6	9.6	28.284	251	251
Q8BHL4	RAI3	Retinoic acid-induced protein 3 OS=Mus musculus OX=10090 GN=Gprc5a PE=1 SV=1	3	3	3	1	3	3	3	9.8	9.8	9.8	40.1	356	356
P10400	POL1	Retrovirus-related Pol polyprotein (Fragment) OS=Mus musculus OX=10090 GN=Pol PE=2 SV=1	4	4	4	1	4	4	4	31.7	31.7	31.7	13.302	120	120
Q99PT1	GDIR1	Rho GDP-dissociation inhibitor 1 OS=Mus musculus OX=10090 GN=Arhgdia PE=1 SV=3	7	7	7	1	7	7	7	39.7	39.7	39.7	23.407	204	204
Q8K0Q5	RHG18	Rho GTPase-activating protein 18 OS=Mus musculus OX=10090 GN=Arhgap18 PE=1 SV=1	2	2	2	1	2	2	2	4.7	4.7	4.7	74.929	663	663
P11157	RIR2	Ribonucleoside-diphosphate reductase subunit M2 OS=Mus musculus OX=10090 GN=Rrm2 PE=1 SV=1	2	2	2	2	2	2	2	6.9	6.9	6.9	45.095	390	390
Q9D7G0	PRPS1	Ribose-phosphate pyrophosphokinase 1 OS=Mus musculus OX=10090 GN=Prps1 PE=1 SV=4	1	1	1	2	1	1	1	5.3	5.3	5.3	34.834	318	318
Q8BVR6	RSPRY	RING finger and SPRY domain-containing protein 1 OS=Mus musculus OX=10090 GN=Rspry1 PE=1 SV=1	2	2	2	1	2	2	2	4.7	4.7	4.7	64.322	576	576
O89086	RBM3	RNA-binding protein 3 OS=Mus musculus OX=10090 GN=Rbm3 PE=1 SV=1	2	2	2	1	2	2	2	20.9	20.9	20.9	16.604	153	153
Q62181	SEM3C	Semaphorin-3C OS=Mus musculus OX=10090 GN=Sema3c PE=1 SV=2	14	14	14	1	14	14	14	21.2	21.2	21.2	85.288	751	751
Q8C1B7	SEP11	Septin-11 OS=Mus musculus OX=10090 GN=Sept11 PE=1 SV=4	4	4	4	2	4	4	4	14.4	14.4	14.4	49.694	431	431
P42208	SEPT2	Septin-2 OS=Mus musculus OX=10090 GN=Sept2 PE=1 SV=2	10	10	10	1	10	10	10	35.5	35.5	35.5	41.525	361	361
O55131	SEPT7	Septin-7 OS=Mus musculus OX=10090 GN=Sept7 PE=1 SV=1	6	6	6	1	6	6	6	15.8	15.8	15.8	50.549	436	436
Q8CHH9	SEPT8	Septin-8 OS=Mus musculus OX=10090 GN=Sept8 PE=1 SV=4	2	2	2	1	2	2	2	5.8	5.8	5.8	49.812	429	429
Q80UG5	SEPT9	Septin-9 OS=Mus musculus OX=10090 GN=Sept9 PE=1 SV=1	2	2	2	1	2	2	2	3.3	3.3	3.3	65.574	583	583
Q64337	SQSTM	Sequestosome-1 OS=Mus musculus OX=10090 GN=Sqstm1 PE=1 SV=1	3	3	3	1	3	3	3	10	10	10	48.162	442	442
Q9D6X6	PRS23	Serine protease 23 OS=Mus musculus OX=10090 GN=Prss23 PE=2 SV=2	2	2	2	1	2	2	2	7.9	7.9	7.9	43.071	382	382
Q9R118	HTRA1	Serine protease HTRA1 OS=Mus musculus OX=10090 GN=Htra1 PE=1 SV=2	2	2	2	1	2	2	2	4.4	4.4	4.4	51.213	480	480
Q8CIN4	PAK2	Serine/threonine-protein kinase PAK 2 OS=Mus musculus OX=10090 GN=Pak2 PE=1 SV=1	2	2	2	1	2	2	2	6.1	6.1	6.1	57.93	524	524
Q5F2E8	TAOK1	Serine/threonine-protein kinase TAO1 OS=Mus musculus OX=10090 GN=Taok1 PE=1 SV=1	4	4	4	1	4	4	4	5.2	5.2	5.2	116.05	1001	1001
Q76MZ3	2AAA	Serine/threonine-protein phosphatase 2A 65 kDa regulatory subunit A alpha isoform OS=Mus musculus OX=10090 GN=Ppp2r1a PE=1 SV=3	5	5	5	1	5	5	5	10.2	10.2	10.2	65.322	589	589
P62137	PP1A	Serine/threonine-protein phosphatase PP1-alpha catalytic subunit OS=Mus musculus OX=10090 GN=Ppp1ca PE=1 SV=1	4	4	3	1	4	4	3	13.9	13.9	9.7	37.54	330	330
Q60854	SPB6	Serpin B6 OS=Mus musculus OX=10090 GN=Serpinb6 PE=1 SV=1	10	10	10	1	10	10	10	40.5	40.5	40.5	42.598	378	378
P16254	SRP14	Signal recognition particle 14 kDa protein OS=Mus musculus OX=10090 GN=Srp14 PE=1 SV=1	2	2	2	1	2	2	2	21.8	21.8	21.8	12.51	110	110
Q9R1B9	SLIT2	Slit homolog 2 protein OS=Mus musculus OX=10090 GN=Slit2 PE=2 SV=2	2	2	2	1	2	2	2	2.2	2.2	2.2	168.78	1521	1521
Q91Z67	SRGP2	SLIT-ROBO Rho GTPase-activating protein 2 OS=Mus musculus OX=10090 GN=Srgap2 PE=1 SV=2	7	7	7	2	7	7	7	7	7	7	120.8	1071	1071
Q9CQ65	MTAP	S-methyl-5-thioadenosine phosphorylase OS=Mus musculus OX=10090 GN=Mtap PE=1 SV=1	2	2	2	1	2	2	2	13.1	13.1	13.1	31.062	283	283
Q8VBW1	SC6A8	Sodium- and chloride-dependent creatine transporter 1 OS=Mus musculus OX=10090 GN=Slc6a8 PE=1 SV=1	3	3	3	1	3	3	3	6.6	6.6	6.6	70.999	640	640
O35316	SC6A6	Sodium- and chloride-dependent taurine transporter OS=Mus musculus OX=10090 GN=Slc6a6 PE=1 SV=2	6	6	6	1	6	6	6	11.4	11.4	11.4	69.855	621	621
Q8BTY2	S4A7	Sodium bicarbonate cotransporter 3 OS=Mus musculus OX=10090 GN=Slc4a7 PE=1 SV=2	2	2	2	1	2	2	2	2.1	2.1	2.1	116.51	1034	1034
Q9JKZ2	SC5A3	Sodium/myo-inositol cotransporter OS=Mus musculus OX=10090 GN=Slc5a3 PE=1 SV=2	3	3	3	1	3	3	3	5.2	5.2	5.2	79.582	718	718
Q8VDN2	AT1A1	Sodium/potassium-transporting ATPase subunit alpha-1 OS=Mus musculus OX=10090 GN=Atp1a1 PE=1 SV=1	37	37	35	5	37	37	35	44.2	44.2	42	112.98	1023	1023
P14094	AT1B1	Sodium/potassium-transporting ATPase subunit beta-1 OS=Mus musculus OX=10090 GN=Atp1b1 PE=1 SV=1	7	7	7	1	7	7	7	19.7	19.7	19.7	35.194	304	304
P97370	AT1B3	Sodium/potassium-transporting ATPase subunit beta-3 OS=Mus musculus OX=10090 GN=Atp1b3 PE=1 SV=1	5	5	5	1	5	5	5	16.5	16.5	16.5	31.775	278	278
Q8CFE6	S38A2	Sodium-coupled neutral amino acid transporter 2 OS=Mus musculus OX=10090 GN=Slc38a2 PE=1 SV=1	3	3	3	1	3	3	3	10.9	10.9	10.9	55.503	504	504
Q3U1J0	S38A5	Sodium-coupled neutral amino acid transporter 5 OS=Mus musculus OX=10090 GN=Slc38a5 PE=1 SV=1	2	2	2	1	2	2	2	3.8	3.8	3.8	52.616	479	479
P55012	S12A2	Solute carrier family 12 member 2 OS=Mus musculus OX=10090 GN=Slc12a2 PE=1 SV=2	11	11	11	1	11	11	11	14.7	14.7	14.7	131.03	1205	1205
Q9JIS8	S12A4	Solute carrier family 12 member 4 OS=Mus musculus OX=10090 GN=Slc12a4 PE=1 SV=2	6	6	6	2	6	6	6	9.5	9.5	9.5	120.62	1085	1085
Q9WVL3	S12A7	Solute carrier family 12 member 7 OS=Mus musculus OX=10090 GN=Slc12a7 PE=1 SV=1	4	4	4	1	4	4	4	5.8	5.8	5.8	119.48	1083	1083
P17809	GTR1	Solute carrier family 2, facilitated glucose transporter member 1 OS=Mus musculus OX=10090 GN=Slc2a1 PE=1 SV=4	6	6	6	1	6	6	6	8.1	8.1	8.1	53.984	492	492
P32037	GTR3	Solute carrier family 2, facilitated glucose transporter member 3 OS=Mus musculus OX=10090 GN=Slc2a3 PE=1 SV=1	2	2	2	1	2	2	2	4.3	4.3	4.3	53.478	493	493
Q9Z306	S22A4	Solute carrier family 22 member 4 OS=Mus musculus OX=10090 GN=Slc22a4 PE=1 SV=1	2	2	2	1	2	2	2	4	4	4	62.289	553	553
Q9EPR4	S23A2	Solute carrier family 23 member 2 OS=Mus musculus OX=10090 GN=Slc23a2 PE=1 SV=2	3	3	3	1	3	3	3	4.2	4.2	4.2	70.048	648	648
Q9EPT5	SO2A1	Solute carrier organic anion transporter family member 2A1 OS=Mus musculus OX=10090 GN=Slco2a1 PE=1 SV=2	5	5	5	1	5	5	5	6.2	6.2	6.2	70.146	643	643
Q4VAA7	SNX33	Sorting nexin-33 OS=Mus musculus OX=10090 GN=Snx33 PE=1 SV=1	2	2	2	1	2	2	2	5.2	5.2	5.2	65.314	574	574
Q91VH2	SNX9	Sorting nexin-9 OS=Mus musculus OX=10090 GN=Snx9 PE=1 SV=1	8	8	8	1	8	8	8	16.6	16.6	16.6	66.545	595	595
P16546	SPTN1	Spectrin alpha chain, non-erythrocytic 1 OS=Mus musculus OX=10090 GN=Sptan1 PE=1 SV=4	5	5	5	1	5	5	5	3.2	3.2	3.2	284.59	2472	2472
Q62261	SPTB2	Spectrin beta chain, non-erythrocytic 1 OS=Mus musculus OX=10090 GN=Sptbn1 PE=1 SV=2	2	2	2	1	2	2	2	1.4	1.4	1.4	274.22	2363	2363
Q60598	SRC8	Src substrate cortactin OS=Mus musculus OX=10090 GN=Cttn PE=1 SV=2	5	5	5	1	5	5	5	14.1	14.1	14.1	61.249	546	546
O54988	SLK	STE20-like serine/threonine-protein kinase OS=Mus musculus OX=10090 GN=Slk PE=1 SV=2	2	2	2	1	2	2	2	2	2	2	141.46	1233	1233
Q60864	STIP1	Stress-induced-phosphoprotein 1 OS=Mus musculus OX=10090 GN=Stip1 PE=1 SV=1	3	3	3	1	3	3	3	6.4	6.4	6.4	62.581	543	543
Q62465	VAT1	Synaptic vesicle membrane protein VAT-1 homolog OS=Mus musculus OX=10090 GN=Vat1 PE=1 SV=3	10	10	10	1	10	10	10	34.2	34.2	34.2	43.096	406	406
Q9CQW1	YKT6	Synaptobrevin homolog YKT6 OS=Mus musculus OX=10090 GN=Ykt6 PE=1 SV=1	2	2	2	1	2	2	2	15.2	15.2	15.2	22.314	198	198
O09044	SNP23	Synaptosomal-associated protein 23 OS=Mus musculus OX=10090 GN=Snap23 PE=1 SV=1	6	6	6	1	6	6	6	45.7	45.7	45.7	23.261	210	210
Q00262	STX2	Syntaxin-2 OS=Mus musculus OX=10090 GN=Stx2 PE=1 SV=1	2	2	2	1	2	2	2	8	8	8	33.177	289	289
P70452	STX4	Syntaxin-4 OS=Mus musculus OX=10090 GN=Stx4 PE=1 SV=1	7	7	7	1	7	7	7	27.5	27.5	27.5	34.165	298	298
O08599	STXB1	Syntaxin-binding protein 1 OS=Mus musculus OX=10090 GN=Stxbp1 PE=1 SV=2	3	3	3	1	3	3	3	6.4	6.4	6.4	67.568	594	594
Q64324	STXB2	Syntaxin-binding protein 2 OS=Mus musculus OX=10090 GN=Stxbp2 PE=1 SV=1	2	2	2	1	2	2	2	6.1	6.1	6.1	66.357	593	593
Q60770	STXB3	Syntaxin-binding protein 3 OS=Mus musculus OX=10090 GN=Stxbp3 PE=1 SV=1	9	9	9	1	9	9	9	16.7	16.7	16.7	67.942	592	592
O08992	SDCB1	Syntenin-1 OS=Mus musculus OX=10090 GN=Sdcbp PE=1 SV=1	12	12	12	1	12	12	12	53.8	53.8	53.8	32.379	299	299
P26039	TLN1	Talin-1 OS=Mus musculus OX=10090 GN=Tln1 PE=1 SV=2	27	27	27	2	27	27	27	15	15	15	269.82	2541	2541
O88746	TOM1	Target of Myb protein 1 OS=Mus musculus OX=10090 GN=Tom1 PE=1 SV=1	2	2	2	1	2	2	2	4.7	4.7	4.7	54.325	492	492
P11983	TCPA	T-complex protein 1 subunit alpha OS=Mus musculus OX=10090 GN=Tcp1 PE=1 SV=3	3	3	3	1	3	3	3	6.5	6.5	6.5	60.448	556	556
P80314	TCPB	T-complex protein 1 subunit beta OS=Mus musculus OX=10090 GN=Cct2 PE=1 SV=4	8	8	8	1	8	8	8	23.6	23.6	23.6	57.477	535	535
P80315	TCPD	T-complex protein 1 subunit delta OS=Mus musculus OX=10090 GN=Cct4 PE=1 SV=3	2	2	2	1	2	2	2	4.5	4.5	4.5	58.066	539	539
P80316	TCPE	T-complex protein 1 subunit epsilon OS=Mus musculus OX=10090 GN=Cct5 PE=1 SV=1	3	3	3	1	3	3	3	7.8	7.8	7.8	59.623	541	541
P80313	TCPH	T-complex protein 1 subunit eta OS=Mus musculus OX=10090 GN=Cct7 PE=1 SV=1	6	6	6	1	6	6	6	15.4	15.4	15.4	59.652	544	544
P42932	TCPQ	T-complex protein 1 subunit theta OS=Mus musculus OX=10090 GN=Cct8 PE=1 SV=3	5	5	5	1	5	5	5	11.9	11.9	11.9	59.555	548	548
P80317	TCPZ	T-complex protein 1 subunit zeta OS=Mus musculus OX=10090 GN=Cct6a PE=1 SV=3	3	3	3	1	3	3	3	7.5	7.5	7.5	58.004	531	531
Q8QZY6	TSN14	Tetraspanin-14 OS=Mus musculus OX=10090 GN=Tspan14 PE=1 SV=1	2	2	2	1	2	2	2	6.7	6.7	6.7	30.673	270	270
Q9DCK3	TSN4	Tetraspanin-4 OS=Mus musculus OX=10090 GN=Tspan4 PE=1 SV=1	4	4	4	1	4	4	4	15.1	15.1	15.1	26.053	238	238
Q8R3G9	TSN8	Tetraspanin-8 OS=Mus musculus OX=10090 GN=Tspan8 PE=1 SV=1	3	3	3	1	3	3	3	10.2	10.2	10.2	25.582	235	235
Q8BJU2	TSN9	Tetraspanin-9 OS=Mus musculus OX=10090 GN=Tspan9 PE=1 SV=1	3	3	3	1	3	3	3	12.6	12.6	12.6	26.738	239	239
Q9JMH6	TRXR1	Thioredoxin reductase 1, cytoplasmic OS=Mus musculus OX=10090 GN=Txnrd1 PE=1 SV=3	2	2	2	1	2	2	2	3.9	3.9	3.9	67.083	613	613
O08710	THYG	Thyroglobulin OS=Mus musculus OX=10090 GN=Tg PE=1 SV=3	2	2	2	1	2	2	2	0.7	0.7	0.7	304.47	2766	2766
P39447	ZO1	Tight junction protein ZO-1 OS=Mus musculus OX=10090 GN=Tjp1 PE=1 SV=2	2	2	2	1	2	2	2	1.7	1.7	1.7	194.74	1745	1745
P20352	TF	Tissue factor OS=Mus musculus OX=10090 GN=F3 PE=1 SV=2	5	5	5	1	5	5	5	17.7	17.7	17.7	32.935	294	294
Q9QZ06	TOLIP	Toll-interacting protein OS=Mus musculus OX=10090 GN=Tollip PE=1 SV=1	3	3	3	1	3	3	3	13.1	13.1	13.1	30.345	274	274
Q62351	TFR1	Transferrin receptor protein 1 OS=Mus musculus OX=10090 GN=Tfrc PE=1 SV=1	24	24	24	1	24	24	24	40.2	40.2	40.2	85.73	763	763
Q9QUI0	RHOA	Transforming protein RhoA OS=Mus musculus OX=10090 GN=Rhoa PE=1 SV=1	6	6	6	3	6	6	6	29	29	29	21.782	193	193
Q9WVA4	TAGL2	Transgelin-2 OS=Mus musculus OX=10090 GN=Tagln2 PE=1 SV=4	8	8	8	2	8	8	8	49.7	49.7	49.7	22.395	199	199
Q01853	TERA	Transitional endoplasmic reticulum ATPase OS=Mus musculus OX=10090 GN=Vcp PE=1 SV=4	8	8	8	1	8	8	8	15.6	15.6	15.6	89.321	806	806
P40142	TKT	Transketolase OS=Mus musculus OX=10090 GN=Tkt PE=1 SV=1	5	5	5	1	5	5	5	10.8	10.8	10.8	67.63	623	623
Q80X71	T106B	Transmembrane protein 106B OS=Mus musculus OX=10090 GN=Tmem106b PE=1 SV=1	2	2	2	1	2	2	2	13.1	13.1	13.1	31.172	275	275
Q8R138	TM119	Transmembrane protein 119 OS=Mus musculus OX=10090 GN=Tmem119 PE=1 SV=1	2	2	2	1	2	2	2	12.9	12.9	12.9	29.4	280	280
Q9DCS1	T176A	Transmembrane protein 176A OS=Mus musculus OX=10090 GN=Tmem176a PE=1 SV=2	2	2	2	1	2	2	2	10.2	10.2	10.2	26.596	244	244
Q9R1Q6	T176B	Transmembrane protein 176B OS=Mus musculus OX=10090 GN=Tmem176b PE=1 SV=1	4	4	4	1	4	4	4	17.1	17.1	17.1	28.367	263	263
Q3V0J1	TM237	Transmembrane protein 237 OS=Mus musculus OX=10090 GN=Tmem237 PE=1 SV=1	2	2	2	1	2	2	2	9.1	9.1	9.1	47.342	427	427
Q8BFY9	TNPO1	Transportin-1 OS=Mus musculus OX=10090 GN=Tnpo1 PE=1 SV=2	5	5	5	2	5	5	5	8.6	8.6	8.6	102.36	898	898
P17751	TPIS	Triosephosphate isomerase OS=Mus musculus OX=10090 GN=Tpi1 PE=1 SV=4	10	10	10	1	10	10	10	34.1	34.1	34.1	32.191	299	299
P68373	TBA1C	Tubulin alpha-1C chain OS=Mus musculus OX=10090 GN=Tuba1c PE=1 SV=1	8	8	3	5	8	8	3	27.2	27.2	11.4	49.909	449	449
P68368	TBA4A	Tubulin alpha-4A chain OS=Mus musculus OX=10090 GN=Tuba4a PE=1 SV=1	7	2	2	1	7	2	2	21.4	5.6	5.6	49.924	448	448
P68372	TBB4B	Tubulin beta-4B chain OS=Mus musculus OX=10090 GN=Tubb4b PE=1 SV=1	11	2	1	3	11	2	1	27	6.1	2.7	49.83	445	445
P99024	TBB5	Tubulin beta-5 chain OS=Mus musculus OX=10090 GN=Tubb5 PE=1 SV=1	12	12	2	3	12	12	2	33.8	33.8	9.5	49.67	444	444
Q61187	TS101	Tumor susceptibility gene 101 protein OS=Mus musculus OX=10090 GN=Tsg101 PE=1 SV=2	16	16	16	1	16	16	16	37.9	37.9	37.9	44.123	391	391
Q91YR1	TWF1	Twinfilin-1 OS=Mus musculus OX=10090 GN=Twf1 PE=1 SV=2	5	5	5	1	5	5	5	17.7	17.7	17.7	40.079	350	350
P25911	LYN	Tyrosine-protein kinase Lyn OS=Mus musculus OX=10090 GN=Lyn PE=1 SV=4	4	4	4	1	4	4	4	10.7	10.7	10.7	58.812	512	512
Q00993	UFO	Tyrosine-protein kinase receptor UFO OS=Mus musculus OX=10090 GN=Axl PE=1 SV=2	4	4	4	2	4	4	4	6.2	6.2	6.2	98.19	888	888
Q7TQI3	OTUB1	Ubiquitin thioesterase OTUB1 OS=Mus musculus OX=10090 GN=Otub1 PE=1 SV=2	2	2	2	1	2	2	2	10.3	10.3	10.3	31.27	271	271
Q9D2M8	UB2V2	Ubiquitin-conjugating enzyme E2 variant 2 OS=Mus musculus OX=10090 GN=Ube2v2 PE=1 SV=4	2	2	2	2	2	2	2	13.8	13.8	13.8	16.367	145	145
Q3U1V6	UEVLD	Ubiquitin-conjugating enzyme E2 variant 3 OS=Mus musculus OX=10090 GN=Uevld PE=1 SV=1	4	4	4	1	4	4	4	11	11	11	51.681	471	471
O70475	UGDH	UDP-glucose 6-dehydrogenase OS=Mus musculus OX=10090 GN=Ugdh PE=1 SV=1	5	5	5	1	5	5	5	12.6	12.6	12.6	54.831	493	493
Q3TW96	UAP1L	UDP-N-acetylhexosamine pyrophosphorylase-like protein 1 OS=Mus musculus OX=10090 GN=Uap1l1 PE=1 SV=1	2	2	2	1	2	2	2	3.7	3.7	3.7	56.613	507	507
A2A7S8	K1522	Uncharacterized protein KIAA1522 OS=Mus musculus OX=10090 GN=Kiaa1522 PE=1 SV=1	2	2	2	1	2	2	2	3.9	3.9	3.9	104.84	1013	1013
P46735	MYO1B	Unconventional myosin-Ib OS=Mus musculus OX=10090 GN=Myo1b PE=1 SV=3	2	2	2	1	2	2	2	3.2	3.2	3.2	128.56	1107	1107
Q9WTI7	MYO1C	Unconventional myosin-Ic OS=Mus musculus OX=10090 GN=Myo1c PE=1 SV=2	19	19	19	1	19	19	19	24.4	24.4	24.4	121.94	1063	1063
Q5SYD0	MYO1D	Unconventional myosin-Id OS=Mus musculus OX=10090 GN=Myo1d PE=1 SV=1	3	3	3	2	3	3	3	4.9	4.9	4.9	116.08	1006	1006
E9Q634	MYO1E	Unconventional myosin-Ie OS=Mus musculus OX=10090 GN=Myo1e PE=1 SV=1	8	8	8	2	8	8	8	10.4	10.4	10.4	126.82	1107	1107
P35456	UPAR	Urokinase plasminogen activator surface receptor OS=Mus musculus OX=10090 GN=Plaur PE=1 SV=1	2	2	2	1	2	2	2	6.7	6.7	6.7	35.428	327	327
P06869	UROK	Urokinase-type plasminogen activator OS=Mus musculus OX=10090 GN=Plau PE=1 SV=1	3	3	3	1	3	3	3	9.5	9.5	9.5	48.267	433	433
Q9D1C8	VPS28	Vacuolar protein sorting-associated protein 28 homolog OS=Mus musculus OX=10090 GN=Vps28 PE=1 SV=1	2	2	2	1	2	2	2	8.1	8.1	8.1	25.452	221	221
Q8R0J7	VP37B	Vacuolar protein sorting-associated protein 37B OS=Mus musculus OX=10090 GN=Vps37b PE=1 SV=1	10	10	10	1	10	10	10	52.3	52.3	52.3	31.055	285	285
Q8R105	VP37C	Vacuolar protein sorting-associated protein 37C OS=Mus musculus OX=10090 GN=Vps37c PE=1 SV=1	3	3	3	1	3	3	3	11.1	11.1	11.1	38.452	352	352
Q8VEJ9	VPS4A	Vacuolar protein sorting-associated protein 4A OS=Mus musculus OX=10090 GN=Vps4a PE=1 SV=1	6	4	4	1	6	4	4	16.7	12.1	12.1	48.906	437	437
P46467	VPS4B	Vacuolar protein sorting-associated protein 4B OS=Mus musculus OX=10090 GN=Vps4b PE=1 SV=2	7	7	5	1	7	7	5	24.5	24.5	20	49.419	444	444
Q9CR26	VTA1	Vacuolar protein sorting-associated protein VTA1 homolog OS=Mus musculus OX=10090 GN=Vta1 PE=1 SV=1	3	3	3	1	3	3	3	11	11	11	33.913	309	309
Q9CQ80	VPS25	Vacuolar protein-sorting-associated protein 25 OS=Mus musculus OX=10090 GN=Vps25 PE=1 SV=1	6	6	6	1	6	6	6	46.6	46.6	46.6	20.747	176	176
Q9CZ28	SNF8	Vacuolar-sorting protein SNF8 OS=Mus musculus OX=10090 GN=Snf8 PE=1 SV=1	2	2	2	1	2	2	2	10.1	10.1	10.1	28.886	258	258
P63024	VAMP3	Vesicle-associated membrane protein 3 OS=Mus musculus OX=10090 GN=Vamp3 PE=1 SV=1	4	4	4	2	4	4	4	55.3	55.3	55.3	11.48	103	103
Q64727	VINC	Vinculin OS=Mus musculus OX=10090 GN=Vcl PE=1 SV=4	19	19	19	1	19	19	19	22.2	22.2	22.2	116.72	1066	1066
Q9Z1G4	VPP1	V-type proton ATPase 116 kDa subunit a isoform 1 OS=Mus musculus OX=10090 GN=Atp6v0a1 PE=1 SV=3	3	3	3	1	3	3	3	5	5	5	96.466	839	839
O88342	WDR1	WD repeat-containing protein 1 OS=Mus musculus OX=10090 GN=Wdr1 PE=1 SV=3	13	13	13	1	13	13	13	33.3	33.3	33.3	66.406	606	606
Q8BH43	WASF2	Wiskott-Aldrich syndrome protein family member 2 OS=Mus musculus OX=10090 GN=Wasf2 PE=1 SV=1	5	5	5	1	5	5	5	11.9	11.9	11.9	54.073	497	497
P97765	WBP2	WW domain-binding protein 2 OS=Mus musculus OX=10090 GN=Wbp2 PE=1 SV=1	2	2	2	1	2	2	2	9.2	9.2	9.2	28.032	261	261
Q8BGK6	YLAT2	Y+L amino acid transporter 2 OS=Mus musculus OX=10090 GN=Slc7a6 PE=1 SV=1	2	2	2	1	2	2	2	7.8	7.8	7.8	56.77	515	515
